# Supplementary material for: Dynamics of fungal communities during Gastrodia elata growth
Source: BMC Microbiol. 2019 Jul 10;19:158. doi: 10.1186/s12866-019-1501-z (PMC6617676; doi:10.1186/s12866-019-1501-z)
Supplement: Supplementary file 2 — Table S2. OTUs table. (XLSX 74 kb) [file 12866_2019_1501_MOESM2_ESM.xlsx]

## Sheet: otu_table
OTU_ID	P1	P2	P3	M1	M2	M3	B1	B2	B3	S1	S2	S3	taxonomy
880	0	0	0	0	0	0	0	0	0	0	8	0	k__Fungi; p__Basidiomycota; c__Agaricomycetes; o__Agaricales; f__Agaricaceae; g__Lycoperdon; s__Lycoperdon_sp
470	0	0	0	0	0	0	0	0	0	3	2	0	k__Fungi; p__unidentified; c__unidentified; o__unidentified; f__unidentified; g__unidentified; s__Fungi_sp
881	0	0	0	0	0	0	0	0	0	0	2	5	k__Fungi; p__Zygomycota; c__Mucoromycotina_cls_Incertae_sedis; o__Endogonales; f__unidentified; g__unidentified; s__Endogonales_sp
840	0	0	0	0	0	0	0	0	0	0	2	0	k__Fungi; p__unidentified; c__unidentified; o__unidentified; f__unidentified; g__unidentified; s__Fungi_sp
471	0	0	0	0	0	0	0	0	0	29	25	25	k__Fungi; p__Ascomycota; c__Leotiomycetes; o__Helotiales; f__Helotiales_fam_Incertae_sedis; g__unidentified; s__Helotiales_fam_Incertae_sedis_sp
430	0	0	0	0	0	0	0	0	0	7	9	20	k__Fungi; p__Basidiomycota; c__Cystobasidiomycetes; o__Cystobasidiomycetes_ord_Incertae_sedis; f__Buckleyzymaceae; g__Buckleyzyma; s__Buckleyzyma_kluyveri-nielii
882	0	0	0	0	0	0	0	0	0	0	2	0	k__Fungi; p__Zygomycota; c__Zygomycota_cls_Incertae_sedis; o__Basidiobolales; f__Basidiobolaceae; g__Basidiobolus; s__Basidiobolus_sp
841	0	0	0	0	0	0	0	0	0	0	3	2	k__Fungi; p__Zygomycota; c__Zygomycota_cls_Incertae_sedis; o__Basidiobolales; f__Basidiobolaceae; g__Schizangiella; s__Schizangiella_serpentis
800	0	0	0	2	0	0	2	0	0	0	3	25	k__Fungi; p__Ascomycota; c__Leotiomycetes; o__unidentified; f__unidentified; g__unidentified; s__Leotiomycetes_sp
472	0	0	0	0	0	0	0	0	0	9	10	22	k__Fungi; p__Ascomycota; c__unidentified; o__unidentified; f__unidentified; g__unidentified; s__Ascomycota_sp
431	0	0	0	0	0	0	0	0	0	28	28	28	k__Protista; p__Cercozoa; c__unidentified; o__unidentified; f__unidentified; g__unidentified; s__Cercozoa_sp
883	0	0	0	0	0	0	0	0	0	2	4	0	k__Fungi; p__unidentified; c__unidentified; o__unidentified; f__unidentified; g__unidentified; s__Fungi_sp
842	0	0	0	0	0	0	0	0	0	0	2	0	k__Fungi; p__unidentified; c__unidentified; o__unidentified; f__unidentified; g__unidentified; s__Fungi_sp
801	0	0	0	0	0	0	0	0	0	0	6	0	k__Fungi; p__unidentified; c__unidentified; o__unidentified; f__unidentified; g__unidentified; s__Fungi_sp
473	0	0	0	0	0	0	0	0	0	4	1	3	k__Fungi; p__Ascomycota; c__unidentified; o__unidentified; f__unidentified; g__unidentified; s__Ascomycota_sp
432	0	0	0	0	0	0	0	0	0	49	21	8	k__Fungi; p__Basidiomycota; c__Agaricomycetes; o__Sebacinales; f__Sebacinaceae; g__unidentified; s__Sebacinaceae_sp
884	0	0	0	0	0	0	0	0	0	10	4	7	k__Fungi; p__unidentified; c__unidentified; o__unidentified; f__unidentified; g__unidentified; s__Fungi_sp
843	0	0	0	0	0	0	0	0	0	0	5	4	k__Fungi; p__Ascomycota; c__Pezizomycotina_cls_Incertae_sedis; o__Pezizomycotina_ord_Incertae_sedis; f__Pezizomycotina_fam_Incertae_sedis; g__Ochroconis; s__Ochroconis_sp
802	0	0	0	0	0	0	0	0	0	0	8	3	k__Fungi; p__Ascomycota; c__Sordariomycetes; o__Hypocreales; f__Nectriaceae; g__unidentified; s__Nectriaceae_sp
474	0	0	0	0	0	0	0	0	0	5	5	0	k__Fungi; p__Ascomycota; c__Dothideomycetes; o__Capnodiales; f__Extremaceae; g__Extremus; s__Extremus_antarcticus
433	0	0	0	0	0	0	0	0	0	17	0	7	k__Fungi; p__unidentified; c__unidentified; o__unidentified; f__unidentified; g__unidentified; s__Fungi_sp
885	0	0	0	0	0	0	0	0	0	0	2	0	k__Fungi; p__Basidiomycota; c__Agaricomycetes; o__Agaricales; f__Tricholomataceae; g__Tricholoma; s__Tricholoma_acerbum
844	0	0	0	0	0	0	0	0	0	0	6	0	k__Fungi; p__Basidiomycota; c__Agaricomycetes; o__Agaricales; f__Hymenogastraceae; g__unidentified; s__Hymenogastraceae_sp
803	0	0	0	0	0	0	0	0	0	0	7	0	k__Fungi; p__Zygomycota; c__Mortierellomycotina_cls_Incertae_sedis; o__Mortierellales; f__Mortierellaceae; g__Mortierella; s__Mortierella_sp
475	0	0	0	0	0	0	0	0	0	10	0	0	k__Fungi; p__Rozellomycota; c__unidentified; o__unidentified; f__unidentified; g__unidentified; s__Rozellomycota_sp
434	0	0	0	0	0	0	0	0	0	12	1	0	k__Fungi; p__Ascomycota; c__unidentified; o__unidentified; f__unidentified; g__unidentified; s__Ascomycota_sp
886	0	0	0	0	0	0	0	0	0	0	6	0	k__Fungi; p__Ascomycota; c__Eurotiomycetes; o__Chaetothyriales; f__unidentified; g__unidentified; s__Chaetothyriales_sp
845	0	0	0	0	0	0	0	0	0	2	6	5	k__Fungi; p__Basidiomycota; c__Agaricomycetes; o__Agaricales; f__Bolbitiaceae; g__Pholiotina; s__Pholiotina_sp
804	0	0	0	0	0	0	0	0	0	1	13	1	k__Fungi; p__Ascomycota; c__Sordariomycetes; o__Hypocreales; f__unidentified; g__unidentified; s__Hypocreales_sp
476	0	0	0	0	0	0	0	0	0	66	73	47	k__Fungi; p__Zygomycota; c__Zygomycota_cls_Incertae_sedis; o__Basidiobolales; f__Basidiobolaceae; g__Schizangiella; s__Schizangiella_sp
435	0	0	0	0	0	0	0	0	0	50	8	657	k__Fungi; p__Basidiomycota; c__Agaricomycetes; o__Agaricales; f__Bolbitiaceae; g__Pholiotina; s__Pholiotina_gracilenta
887	0	0	0	1	0	0	0	0	0	0	2	13	k__Fungi; p__Ascomycota; c__Leotiomycetes; o__Helotiales; f__Helotiales_fam_Incertae_sedis; g__Leptodontidium; s__Leptodontidium_sp
846	0	0	0	0	0	0	0	0	0	0	6	0	k__Fungi; p__Ascomycota; c__Sordariomycetes; o__Xylariales; f__Amphisphaeriaceae; g__Pestalotiopsis; s__Pestalotiopsis_jesteri
805	0	0	0	0	0	0	0	0	0	0	4	0	k__Fungi; p__unidentified; c__unidentified; o__unidentified; f__unidentified; g__unidentified; s__Fungi_sp
477	0	0	0	0	0	0	0	0	0	3	1	0	k__Fungi; p__Ascomycota; c__unidentified; o__unidentified; f__unidentified; g__unidentified; s__Ascomycota_sp
436	0	0	0	0	0	0	0	0	0	46	9	262	k__Fungi; p__Basidiomycota; c__Agaricomycetes; o__Cantharellales; f__Ceratobasidiaceae; g__unidentified; s__Ceratobasidiaceae_sp
888	0	0	0	0	0	0	0	0	0	5	4	8	k__Fungi; p__Basidiomycota; c__Agaricomycetes; o__Agaricales; f__Niaceae; g__Flagelloscypha; s__Flagelloscypha_minutissima
847	0	0	0	0	0	0	0	0	0	0	3	3	k__Fungi; p__Ascomycota; c__unidentified; o__unidentified; f__unidentified; g__unidentified; s__Ascomycota_sp
806	0	0	0	0	0	0	0	0	0	0	4	1	k__Fungi; p__Ascomycota; c__Sordariomycetes; o__Hypocreales; f__Cordycipitaceae; g__Cordyceps; s__Cordyceps_militaris
478	0	0	0	0	0	0	0	0	0	55	75	26	k__Fungi; p__Ascomycota; c__Pezizomycotina_cls_Incertae_sedis; o__Pezizomycotina_ord_Incertae_sedis; f__Pezizomycotina_fam_Incertae_sedis; g__Bactrodesmiastrum; s__Bactrodesmiastrum_obovatum
437	0	0	0	0	0	0	0	0	0	50	42	39	k__Fungi; p__unidentified; c__unidentified; o__unidentified; f__unidentified; g__unidentified; s__Fungi_sp
889	0	0	0	0	0	0	0	0	0	0	2	2	k__Fungi; p__unidentified; c__unidentified; o__unidentified; f__unidentified; g__unidentified; s__Fungi_sp
848	0	0	0	0	0	0	0	0	0	0	6	0	k__Fungi; p__Ascomycota; c__Eurotiomycetes; o__Chaetothyriales; f__Chaetothyriaceae; g__Cyphellophora; s__Cyphellophora_sp
807	0	0	0	0	0	0	0	0	0	0	5	0	k__Fungi; p__Chytridiomycota; c__Chytridiomycetes; o__unidentified; f__unidentified; g__unidentified; s__Chytridiomycetes_sp
479	0	0	0	0	0	0	0	0	0	20	55	43	k__Fungi; p__unidentified; c__unidentified; o__unidentified; f__unidentified; g__unidentified; s__Fungi_sp
438	0	0	0	0	0	0	0	0	0	23	18	29	k__Fungi; p__unidentified; c__unidentified; o__unidentified; f__unidentified; g__unidentified; s__Fungi_sp
849	0	0	0	0	0	0	0	0	0	1	3	7	k__Fungi; p__Basidiomycota; c__Agaricomycetes; o__Agaricales; f__Clavariaceae; g__unidentified; s__Clavariaceae_sp
808	0	0	0	0	0	0	0	0	0	3	8	0	k__Fungi; p__unidentified; c__unidentified; o__unidentified; f__unidentified; g__unidentified; s__Fungi_sp
439	0	0	0	0	0	0	0	0	0	12	0	3	k__Fungi; p__Ascomycota; c__Sordariomycetes; o__Sordariales; f__Lasiosphaeriaceae; g__Podospora; s__Podospora_ellisiana
809	0	0	0	0	0	0	0	0	0	0	3	2	k__Fungi; p__Ascomycota; c__Sordariomycetes; o__Microascales; f__Halosphaeriaceae; g__Cirrenalia; s__Cirrenalia_macrocephala
1	36	21	4	0	1	5	36403	37341	40741	8	12	15	k__Fungi; p__Basidiomycota; c__Agaricomycetes; o__Agaricales; f__unidentified; g__unidentified; s__Agaricales_sp
2	0	0	0	366	0	15	359	0	4	14	0	4	k__Fungi; p__Ascomycota; c__Dothideomycetes; o__Pleosporales; f__unidentified; g__unidentified; s__Pleosporales_sp
3	0	0	0	0	0	0	12	0	3	24	60	9	k__Fungi; p__Zygomycota; c__Mortierellomycotina_cls_Incertae_sedis; o__Mortierellales; f__Mortierellaceae; g__Mortierella; s__Mortierella_camargensis
4	0	0	12	0	0	0	1735	142	191	0	4	0	k__Fungi; p__Basidiomycota; c__Agaricomycetes; o__Agaricales; f__Psathyrellaceae; g__unidentified; s__Psathyrellaceae_sp
5	5	0	36	124	3	184	181	20	26	6	9	7	k__Fungi; p__Ascomycota; c__Leotiomycetes; o__Helotiales; f__unidentified; g__unidentified; s__Helotiales_sp
6	0	29	106	8	14	2	254	6	3	0	0	0	k__Plantae; p__unidentified; c__unidentified; o__unidentified; f__unidentified; g__unidentified; s__Plantae_sp
7	0	0	179	0	0	0	16	0	3	0	0	0	k__Fungi; p__Ascomycota; c__Leotiomycetes; o__unidentified; f__unidentified; g__unidentified; s__Leotiomycetes_sp
8	1	367	0	20	73	110	9	10	8	10	18	54	k__Fungi; p__Ascomycota; c__Sordariomycetes; o__Chaetosphaeriales; f__Chaetosphaeriaceae; g__Chaetosphaeria; s__Chaetosphaeria_chloroconia
9	0	0	0	0	0	1	4	0	0	0	0	0	k__Fungi; p__Basidiomycota; c__Agaricomycetes; o__Cantharellales; f__Clavulinaceae; g__Clavulina; s__Clavulina_sp
770	0	0	0	1	0	0	0	0	0	1	12	0	k__Fungi; p__Ascomycota; c__Dothideomycetes; o__Pleosporales; f__Pleosporales_fam_Incertae_sedis; g__Periconia; s__Periconia_pseudobyssoides
360	0	0	0	0	0	0	0	0	0	25	4	0	k__Fungi; p__Basidiomycota; c__Agaricomycetes; o__unidentified; f__unidentified; g__unidentified; s__Agaricomycetes_sp
771	0	0	0	0	0	0	0	0	0	0	1	1	k__Fungi; p__unidentified; c__unidentified; o__unidentified; f__unidentified; g__unidentified; s__Fungi_sp
730	0	0	0	0	0	0	0	0	0	0	3	0	k__Fungi; p__Ascomycota; c__Sordariomycetes; o__unidentified; f__unidentified; g__unidentified; s__Sordariomycetes_sp
361	0	0	0	0	0	0	0	0	0	14	0	7	k__Fungi; p__Ascomycota; c__Eurotiomycetes; o__Chaetothyriales; f__Herpotrichiellaceae; g__Cladophialophora; s__Cladophialophora_sp
320	0	0	0	0	0	0	0	0	0	22	8	4	k__Fungi; p__Ascomycota; c__Sordariomycetes; o__Sordariales; f__Chaetomiaceae; g__Humicola; s__Humicola_nigrescens
772	0	0	0	0	0	0	0	0	0	0	3	0	k__Fungi; p__unidentified; c__unidentified; o__unidentified; f__unidentified; g__unidentified; s__Fungi_sp
731	0	0	0	0	0	0	0	0	0	0	7	0	k__Fungi; p__Zygomycota; c__Mucoromycotina_cls_Incertae_sedis; o__Endogonales; f__unidentified; g__unidentified; s__Endogonales_sp
362	0	0	0	0	0	0	0	0	0	39	6	18	k__Fungi; p__Ascomycota; c__Pezizomycetes; o__unidentified; f__unidentified; g__unidentified; s__Pezizomycetes_sp
321	0	0	0	0	0	0	0	0	0	8	3	8	k__Fungi; p__unidentified; c__unidentified; o__unidentified; f__unidentified; g__unidentified; s__Fungi_sp
773	0	0	0	0	0	0	0	0	0	0	16	0	k__Fungi; p__Ascomycota; c__Sordariomycetes; o__Microascales; f__Ceratocystidaceae; g__Ceratocystis; s__Ceratocystis_sp
732	0	0	0	0	0	0	0	0	0	0	16	11	k__Fungi; p__Ascomycota; c__Sordariomycetes; o__Sordariales; f__Lasiosphaeriaceae; g__unidentified; s__Lasiosphaeriaceae_sp
363	0	0	0	0	0	0	0	0	0	425	527	774	k__Fungi; p__Basidiomycota; c__Agaricomycetes; o__Agaricales; f__Bolbitiaceae; g__Conocybe; s__Conocybe_anthracophila
322	0	0	0	0	0	0	0	0	0	20	0	0	k__Fungi; p__Chytridiomycota; c__Chytridiomycetes; o__unidentified; f__unidentified; g__unidentified; s__Chytridiomycetes_sp
774	0	0	0	0	0	0	0	0	0	0	9	0	k__Fungi; p__Rozellomycota; c__unidentified; o__unidentified; f__unidentified; g__unidentified; s__Rozellomycota_sp
733	0	0	0	0	0	0	0	0	0	0	14	0	k__Fungi; p__Ascomycota; c__unidentified; o__unidentified; f__unidentified; g__unidentified; s__Ascomycota_sp
364	0	0	0	0	0	0	0	0	0	75	69	98	k__Fungi; p__Basidiomycota; c__Agaricomycetes; o__Boletales; f__Boletaceae; g__unidentified; s__Boletaceae_sp
323	0	0	0	0	0	0	0	0	0	152	5	0	k__Fungi; p__unidentified; c__unidentified; o__unidentified; f__unidentified; g__unidentified; s__Fungi_sp
775	0	0	0	0	0	0	0	0	0	0	2	0	k__Fungi; p__Ascomycota; c__Pezizomycotina_cls_Incertae_sedis; o__Pezizomycotina_ord_Incertae_sedis; f__Pezizomycotina_fam_Incertae_sedis; g__Rhexoacrodictys; s__Rhexoacrodictys_erecta
734	0	0	0	0	0	0	0	0	0	0	8	4	k__Fungi; p__Ascomycota; c__Sordariomycetes; o__Microascales; f__unidentified; g__unidentified; s__Microascales_sp
365	0	0	0	0	0	0	0	0	0	121	258	245	k__Fungi; p__Ascomycota; c__Dothideomycetes; o__Pleosporales; f__Melanommataceae; g__Astrosphaeriella; s__Astrosphaeriella_africana
324	0	0	0	0	0	0	0	0	0	251	336	217	k__Fungi; p__Basidiomycota; c__Tremellomycetes; o__Cystofilobasidiales; f__Cystofilobasidiaceae; g__Guehomyces; s__Guehomyces_pullulans
776	0	0	0	0	0	0	0	0	0	0	7	0	k__Fungi; p__Basidiomycota; c__Agaricomycetes; o__Hymenochaetales; f__Hymenochaetaceae; g__Hymenochaete; s__Hymenochaete_longispora
735	0	0	0	0	0	0	0	0	0	0	102	0	k__Fungi; p__Zygomycota; c__Zygomycota_cls_Incertae_sedis; o__Basidiobolales; f__Basidiobolaceae; g__Basidiobolus; s__Basidiobolus_magnus
366	0	0	0	0	0	0	0	0	0	13	15	17	k__Fungi; p__Ascomycota; c__Eurotiomycetes; o__Chaetothyriales; f__Herpotrichiellaceae; g__Rhinocladiella; s__Rhinocladiella_sp
325	0	0	0	0	0	0	0	0	0	4	0	10	k__Fungi; p__Ascomycota; c__Dothideomycetes; o__Pleosporales; f__Pleosporales_fam_Incertae_sedis; g__Farlowiella; s__Farlowiella_carmichaeliana
777	0	0	0	0	0	0	0	0	0	0	4	13	k__Fungi; p__Ascomycota; c__Sordariomycetes; o__unidentified; f__unidentified; g__unidentified; s__Sordariomycetes_sp
736	0	0	0	0	0	0	0	0	0	0	4	4	k__Protista; p__Cercozoa; c__unidentified; o__unidentified; f__unidentified; g__unidentified; s__Cercozoa_sp
367	0	0	0	0	0	0	0	0	0	88	77	49	k__Fungi; p__Ascomycota; c__Eurotiomycetes; o__Chaetothyriales; f__Herpotrichiellaceae; g__Exophiala; s__Exophiala_equina
326	0	0	0	0	0	0	0	0	0	38	0	0	k__Fungi; p__Zygomycota; c__Zygomycota_cls_Incertae_sedis; o__Basidiobolales; f__Basidiobolaceae; g__Basidiobolus; s__Basidiobolus_sp
778	0	0	0	0	0	0	0	0	0	0	8	0	k__Fungi; p__Ascomycota; c__unidentified; o__unidentified; f__unidentified; g__unidentified; s__Ascomycota_sp
737	0	0	0	0	0	0	0	0	0	0	7	15	k__Fungi; p__Rozellomycota; c__unidentified; o__unidentified; f__unidentified; g__unidentified; s__Rozellomycota_sp
368	0	0	0	0	0	0	0	0	0	28	66	55	k__Fungi; p__unidentified; c__unidentified; o__unidentified; f__unidentified; g__unidentified; s__Fungi_sp
327	0	0	0	0	0	0	0	0	0	435	241	93	k__Fungi; p__Ascomycota; c__Sordariomycetes; o__Sordariales; f__Lasiosphaeriaceae; g__Cercophora; s__Cercophora_mirabilis
779	0	0	0	0	0	0	0	0	0	0	10	0	k__Fungi; p__Rozellomycota; c__unidentified; o__unidentified; f__unidentified; g__unidentified; s__Rozellomycota_sp
738	0	0	0	0	0	0	0	0	0	0	7	0	k__Fungi; p__Zygomycota; c__Zygomycota_cls_Incertae_sedis; o__Basidiobolales; f__Basidiobolaceae; g__Schizangiella; s__Schizangiella_sp
369	0	0	0	0	0	0	0	0	0	20	25	35	k__Fungi; p__Ascomycota; c__unidentified; o__unidentified; f__unidentified; g__unidentified; s__Ascomycota_sp
328	0	0	0	0	0	0	0	0	0	10	0	0	k__Fungi; p__Ascomycota; c__Orbiliomycetes; o__Orbiliales; f__unidentified; g__unidentified; s__Orbiliales_sp
739	0	0	0	0	0	0	0	0	0	0	5	0	k__Fungi; p__Ascomycota; c__Saccharomycetes; o__Saccharomycetales; f__unidentified; g__unidentified; s__Saccharomycetales_sp
329	0	0	0	0	0	0	0	0	0	70	21	91	k__Fungi; p__Ascomycota; c__Dothideomycetes; o__Pleosporales; f__unidentified; g__unidentified; s__Pleosporales_sp
290	0	0	8	0	0	0	0	0	0	2	1	6	k__Fungi; p__Ascomycota; c__unidentified; o__unidentified; f__unidentified; g__unidentified; s__Ascomycota_sp
660	0	0	0	0	0	0	0	0	0	1	0	9	k__Protista; p__Cercozoa; c__unidentified; o__unidentified; f__unidentified; g__unidentified; s__Cercozoa_sp
291	0	0	7	3	0	0	0	0	0	0	0	0	k__Fungi; p__Ascomycota; c__Sordariomycetes; o__Hypocreales; f__Hypocreaceae; g__Trichoderma; s__Trichoderma_austrokoningii
250	0	6	0	0	0	0	0	0	0	0	0	0	k__Fungi; p__Zygomycota; c__Mucoromycotina_cls_Incertae_sedis; o__Endogonales; f__unidentified; g__unidentified; s__Endogonales_sp
661	0	0	0	0	0	0	0	0	0	4	3	10	k__Fungi; p__unidentified; c__unidentified; o__unidentified; f__unidentified; g__unidentified; s__Fungi_sp
620	0	0	0	0	0	0	0	0	0	2	0	0	k__Fungi; p__Zygomycota; c__Mortierellomycotina_cls_Incertae_sedis; o__Mortierellales; f__Mortierellaceae; g__Mortierella; s__Mortierella_amoeboidea
292	0	0	3	0	0	0	0	0	0	0	0	1	k__Fungi; p__Ascomycota; c__Eurotiomycetes; o__Eurotiales; f__Trichocomaceae; g__unidentified; s__Trichocomaceae_sp
251	0	9	0	0	0	0	0	0	0	0	0	1	k__Fungi; p__Ascomycota; c__unidentified; o__unidentified; f__unidentified; g__unidentified; s__Ascomycota_sp
210	7	0	0	0	0	0	0	0	0	0	0	0	k__Fungi; p__Ascomycota; c__Eurotiomycetes; o__Chaetothyriales; f__Herpotrichiellaceae; g__Cladophialophora; s__Cladophialophora_sp
662	0	0	0	0	0	0	0	0	0	12	3	11	k__Fungi; p__Basidiomycota; c__Agaricomycetes; o__Agaricales; f__Clavariaceae; g__unidentified; s__Clavariaceae_sp
621	0	0	0	0	0	0	0	0	0	6	0	1	k__Fungi; p__unidentified; c__unidentified; o__unidentified; f__unidentified; g__unidentified; s__Fungi_sp
293	0	0	3	2	0	0	0	0	0	0	0	0	k__Fungi; p__Zygomycota; c__Mortierellomycotina_cls_Incertae_sedis; o__Mortierellales; f__Mortierellaceae; g__Mortierella; s__Mortierella_sp
252	0	12	0	0	0	0	0	0	0	0	0	0	k__Fungi; p__Basidiomycota; c__Agaricomycetes; o__Agaricales; f__Hygrophoraceae; g__Hygrophorus; s__Hygrophorus_sp
211	9	21	0	0	0	0	0	0	0	0	0	0	k__Fungi; p__Basidiomycota; c__Agaricomycetes; o__Agaricales; f__Entolomataceae; g__Entoloma; s__Entoloma_crassicystidiatum
663	0	0	0	0	0	0	0	0	0	4	2	7	k__Fungi; p__Ascomycota; c__Pezizomycotina_cls_Incertae_sedis; o__Pezizomycotina_ord_Incertae_sedis; f__Pezizomycotina_fam_Incertae_sedis; g__Hansfordia; s__Hansfordia_sp
622	0	0	0	0	0	0	0	0	0	3	5	5	k__Fungi; p__Ascomycota; c__unidentified; o__unidentified; f__unidentified; g__unidentified; s__Ascomycota_sp
294	0	0	11	0	0	0	0	0	0	0	0	0	k__Fungi; p__unidentified; c__unidentified; o__unidentified; f__unidentified; g__unidentified; s__Fungi_sp
253	0	6	0	0	0	0	0	0	0	0	0	0	k__Fungi; p__Basidiomycota; c__Agaricomycetes; o__unidentified; f__unidentified; g__unidentified; s__Agaricomycetes_sp
212	3	0	0	0	0	0	0	0	0	0	0	0	k__Fungi; p__Basidiomycota; c__Agaricomycetes; o__Russulales; f__Russulaceae; g__unidentified; s__Russulaceae_sp
664	0	0	0	0	0	0	0	0	0	3	2	4	k__Fungi; p__Basidiomycota; c__Agaricomycetes; o__Agaricales; f__Tricholomataceae; g__Tricholoma; s__Tricholoma_sp
623	0	0	0	0	0	0	0	0	0	13	16	12	k__Fungi; p__unidentified; c__unidentified; o__unidentified; f__unidentified; g__unidentified; s__Fungi_sp
295	0	0	3	0	0	0	0	0	0	0	0	0	k__Fungi; p__Ascomycota; c__Eurotiomycetes; o__Eurotiales; f__Trichocomaceae; g__Penicillium; s__Penicillium_sp
254	0	6	0	0	0	0	0	0	0	0	0	0	k__Fungi; p__Ascomycota; c__Dothideomycetes; o__Capnodiales; f__Capnodiales_fam_Incertae_sedis; g__Toxicocladosporium; s__Toxicocladosporium_strelitziae
213	3	0	0	0	0	0	0	0	0	0	0	0	k__Fungi; p__Ascomycota; c__unidentified; o__unidentified; f__unidentified; g__unidentified; s__Ascomycota_sp
665	0	0	0	0	0	0	0	0	0	7	26	1	k__Fungi; p__Ascomycota; c__Dothideomycetes; o__Pleosporales; f__unidentified; g__unidentified; s__Pleosporales_sp
624	0	0	0	0	0	0	0	0	0	4	9	0	k__Fungi; p__Basidiomycota; c__Agaricomycetes; o__Agaricales; f__Niaceae; g__Flagelloscypha; s__Flagelloscypha_minutissima
296	0	0	8	0	0	0	0	0	0	0	0	0	k__Fungi; p__Basidiomycota; c__Agaricomycetes; o__Trechisporales; f__unidentified; g__unidentified; s__Trechisporales_sp
255	0	13	0	0	0	0	0	0	0	0	0	0	k__unidentified; p__unidentified; c__unidentified; o__unidentified; f__unidentified; g__unidentified;
214	7	7	0	0	0	0	0	0	0	0	0	0	k__Fungi; p__Basidiomycota; c__Tremellomycetes; o__unidentified; f__unidentified; g__unidentified; s__Tremellomycetes_sp
666	0	0	0	0	0	0	0	0	0	4	14	6	k__Fungi; p__unidentified; c__unidentified; o__unidentified; f__unidentified; g__unidentified; s__Fungi_sp
625	0	0	0	0	0	0	0	0	0	3	0	0	k__Fungi; p__Ascomycota; c__Dothideomycetes; o__Tubeufiales; f__Tubeufiaceae; g__Tamhinispora; s__Tamhinispora_indica
297	0	0	0	0	0	0	0	0	0	2057	555	182	k__Fungi; p__Basidiomycota; c__Agaricomycetes; o__Agaricales; f__Bolbitiaceae; g__Conocybe; s__Conocybe_echinata
256	0	13	0	0	0	0	0	0	0	0	0	0	k__Fungi; p__Basidiomycota; c__Agaricomycetes; o__Agaricales; f__Clavariaceae; g__Clavaria; s__Clavaria_tenuipes
215	2	1	0	0	0	0	0	0	0	0	0	0	k__Fungi; p__Ascomycota; c__unidentified; o__unidentified; f__unidentified; g__unidentified; s__Ascomycota_sp
667	0	0	0	0	0	0	0	0	0	3	0	0	k__Fungi; p__Ascomycota; c__unidentified; o__unidentified; f__unidentified; g__unidentified; s__Ascomycota_sp
626	0	0	0	0	0	0	0	0	0	9	11	6	k__Fungi; p__unidentified; c__unidentified; o__unidentified; f__unidentified; g__unidentified; s__Fungi_sp
298	0	1	0	0	0	0	0	0	0	2693	2654	2050	k__Fungi; p__Basidiomycota; c__Agaricomycetes; o__Agaricales; f__Psathyrellaceae; g__Psathyrella; s__Psathyrella_panaeoloides
257	1	23	0	0	0	0	0	0	0	0	0	0	k__Fungi; p__unidentified; c__unidentified; o__unidentified; f__unidentified; g__unidentified; s__Fungi_sp
216	1	4	0	0	0	0	0	0	0	0	0	0	k__Fungi; p__unidentified; c__unidentified; o__unidentified; f__unidentified; g__unidentified; s__Fungi_sp
668	0	0	0	0	0	0	0	0	0	8	1	4	k__Fungi; p__Ascomycota; c__Pezizomycotina_cls_Incertae_sedis; o__Pezizomycotina_ord_Incertae_sedis; f__Pezizomycotina_fam_Incertae_sedis; g__Junewangia; s__Junewangia_sphaerospora
627	0	0	0	0	0	0	0	0	0	120	113	59	k__Fungi; p__unidentified; c__unidentified; o__unidentified; f__unidentified; g__unidentified; s__Fungi_sp
299	0	0	0	0	0	0	0	0	0	514	859	576	k__Fungi; p__Basidiomycota; c__Agaricomycetes; o__Agaricales; f__Psathyrellaceae; g__Coprinopsis; s__Coprinopsis_pseudonivea
258	0	4	0	0	0	0	0	0	0	0	0	0	k__Fungi; p__Ascomycota; c__unidentified; o__unidentified; f__unidentified; g__unidentified; s__Ascomycota_sp
217	3	4	3	0	0	0	0	0	0	0	0	0	k__Fungi; p__Ascomycota; c__Leotiomycetes; o__Helotiales; f__unidentified; g__unidentified; s__Helotiales_sp
669	0	0	0	0	0	0	0	0	0	5	5	0	k__Fungi; p__Ascomycota; c__Sordariomycetes; o__Sordariales; f__Lasiosphaeriaceae; g__Podospora; s__Podospora_sp
628	0	0	0	0	0	0	0	0	0	33	36	32	k__Fungi; p__Basidiomycota; c__Agaricomycetes; o__Cantharellales; f__Hydnaceae; g__Hydnum; s__Hydnum_sp
259	0	2	0	0	0	0	0	0	0	0	0	0	k__Fungi; p__Ascomycota; c__Sordariomycetes; o__unidentified; f__unidentified; g__unidentified; s__Sordariomycetes_sp
218	1	25	0	0	0	0	0	0	0	0	0	0	k__Fungi; p__Rozellomycota; c__unidentified; o__unidentified; f__unidentified; g__unidentified; s__Rozellomycota_sp
629	0	0	0	0	0	0	0	0	0	7	2	6	k__Fungi; p__Ascomycota; c__Sordariomycetes; o__unidentified; f__unidentified; g__unidentified; s__Sordariomycetes_sp
219	3	0	6	0	0	0	0	0	0	0	0	0	k__Fungi; p__Basidiomycota; c__Agaricomycetes; o__Polyporales; f__unidentified; g__unidentified; s__Polyporales_sp
70	8	76	59	802	404	970	0	0	0	38	20	20	k__Fungi; p__unidentified; c__unidentified; o__unidentified; f__unidentified; g__unidentified; s__Fungi_sp
71	320	2726	1317	735	384	621	0	1	0	90	98	76	k__Fungi; p__Ascomycota; c__Sordariomycetes; o__Hypocreales; f__Nectriaceae; g__Mariannaea; s__Mariannaea_samuelsii
590	0	0	0	0	0	0	0	0	0	14	14	14	k__Protozoa; p__unidentified; c__unidentified; o__unidentified; f__unidentified; g__unidentified; s__Protozoa_sp
180	86	365	282	0	0	0	0	0	0	0	0	0	k__Fungi; p__Basidiomycota; c__Agaricomycetes; o__Russulales; f__Russulaceae; g__Russula; s__Russula_sp
30	0	0	0	0	0	0	3	0	0	264	318	334	k__Fungi; p__Zygomycota; c__Mortierellomycotina_cls_Incertae_sedis; o__Mortierellales; f__unidentified; g__unidentified; s__Mortierellales_sp
960	0	0	0	0	0	0	0	0	0	0	0	3	k__Fungi; p__unidentified; c__unidentified; o__unidentified; f__unidentified; g__unidentified; s__Fungi_sp
72	0	0	0	42	1	19	0	0	0	27	15	17	k__Fungi; p__Ascomycota; c__Eurotiomycetes; o__Eurotiales; f__Trichocomaceae; g__Penicillium; s__Penicillium_lapidosum
591	0	0	0	0	0	0	0	0	0	9	6	12	k__Fungi; p__unidentified; c__unidentified; o__unidentified; f__unidentified; g__unidentified; s__Fungi_sp
550	0	0	0	0	0	0	0	0	0	5	1	0	k__Fungi; p__unidentified; c__unidentified; o__unidentified; f__unidentified; g__unidentified; s__Fungi_sp
181	32	1092	356	0	0	0	0	0	0	0	0	0	k__Fungi; p__Basidiomycota; c__Agaricomycetes; o__Cantharellales; f__Hydnaceae; g__Sistotrema; s__Sistotrema_sp
31	2	0	0	0	0	0	2	3	0	8	9	5	k__Fungi; p__Ascomycota; c__Dothideomycetes; o__Capnodiales; f__Davidiellaceae; g__Cladosporium; s__Cladosporium_sphaerospermum
140	0	0	0	0	2	0	0	0	0	3	0	6	k__Fungi; p__Ascomycota; c__Pezizomycotina_cls_Incertae_sedis; o__Pezizomycotina_ord_Incertae_sedis; f__Pseudeurotiaceae; g__Pseudeurotium; s__Pseudeurotium_hygrophilum
961	0	0	0	0	0	0	0	0	0	0	0	5	k__Fungi; p__Chytridiomycota; c__Chytridiomycetes; o__Lobulomycetales; f__Lobulomycetales_fam_Incertae_sedis; g__Alogomyces; s__Alogomyces_tanneri
920	0	0	0	0	0	0	0	0	0	0	0	6	k__Fungi; p__unidentified; c__unidentified; o__unidentified; f__unidentified; g__unidentified; s__Fungi_sp
73	186	939	20	1078	772	1475	0	0	0	71	79	63	k__Fungi; p__Ascomycota; c__Sordariomycetes; o__Hypocreales; f__Nectriaceae; g__Mariannaea; s__Mariannaea_samuelsii
592	0	0	0	0	0	0	0	0	0	2	0	0	k__Fungi; p__Ascomycota; c__Sordariomycetes; o__Diaporthales; f__Togniniaceae; g__Togninia; s__Togninia_africana
551	0	0	0	0	0	0	0	0	0	4	0	0	k__Fungi; p__Ascomycota; c__Sordariomycetes; o__Diaporthales; f__Togniniaceae; g__Togninia; s__Togninia_africana
510	0	0	0	0	0	0	0	0	0	5	56	31	k__Fungi; p__Ascomycota; c__unidentified; o__unidentified; f__unidentified; g__unidentified; s__Ascomycota_sp
182	105	342	14	0	0	0	0	0	0	0	21	1	k__Fungi; p__Ascomycota; c__Sordariomycetes; o__Sordariales; f__Cephalothecaceae; g__Cephalotheca; s__Cephalotheca_sp
32	0	0	0	0	0	0	11	0	0	0	0	0	k__Fungi; p__Ascomycota; c__Sordariomycetes; o__Hypocreales; f__Cordycipitaceae; g__Lecanicillium; s__Lecanicillium_fungicola
141	0	56	33	2	2	0	0	0	0	0	0	0	k__Fungi; p__Ascomycota; c__Sordariomycetes; o__Hypocreales; f__Nectriaceae; g__Xenoacremonium; s__Xenoacremonium_recifei
100	0	70	0	16	8	9	0	0	0	130	84	104	k__Fungi; p__Basidiomycota; c__Tremellomycetes; o__Filobasidiales; f__Piskurozymaceae; g__Solicoccozyma; s__Solicoccozyma_terricola
962	0	0	0	0	0	0	0	0	0	0	0	2	k__Fungi; p__Ascomycota; c__unidentified; o__unidentified; f__unidentified; g__unidentified; s__Ascomycota_sp
921	0	0	0	0	0	0	0	0	0	0	0	7	k__Fungi; p__Basidiomycota; c__Agaricomycetes; o__Trechisporales; f__Hydnodontaceae; g__Subulicystidium; s__Subulicystidium_perlongisporum
74	0	0	0	13	0	0	0	0	0	1	2	0	k__Fungi; p__Ascomycota; c__unidentified; o__unidentified; f__unidentified; g__unidentified; s__Ascomycota_sp
593	0	0	0	0	0	0	0	0	0	18	23	21	k__Protista; p__Cercozoa; c__unidentified; o__unidentified; f__unidentified; g__unidentified; s__Cercozoa_sp
552	0	0	0	0	0	0	0	0	0	3	3	0	k__Fungi; p__Ascomycota; c__Dothideomycetes; o__Dothideomycetes_ord_Incertae_sedis; f__Dothideomycetes_fam_Incertae_sedis; g__Monodictys; s__Monodictys_castaneae
511	0	0	0	0	0	0	0	0	0	6	13	1	k__Fungi; p__unidentified; c__unidentified; o__unidentified; f__unidentified; g__unidentified; s__Fungi_sp
183	36	917	0	0	0	0	0	0	0	0	2	0	k__Fungi; p__Zygomycota; c__Mortierellomycotina_cls_Incertae_sedis; o__Mortierellales; f__Mortierellaceae; g__Mortierella; s__Mortierella_gamsii
33	0	0	2	0	0	0	7	0	0	0	0	0	No blast hit
142	0	59	0	0	3	1	0	0	0	0	0	0	k__Fungi; p__Ascomycota; c__unidentified; o__unidentified; f__unidentified; g__unidentified; s__Ascomycota_sp
101	9	17	26	27	37	9	0	0	0	24	52	53	k__Fungi; p__Ascomycota; c__Leotiomycetes; o__Helotiales; f__Rutstroemiaceae; g__Lanzia; s__Lanzia_sp
963	0	0	0	0	0	0	0	0	0	0	0	6	k__Fungi; p__unidentified; c__unidentified; o__unidentified; f__unidentified; g__unidentified; s__Fungi_sp
922	0	0	0	0	0	0	0	0	0	0	0	3	k__Fungi; p__Ascomycota; c__unidentified; o__unidentified; f__unidentified; g__unidentified; s__Ascomycota_sp
75	0	0	0	117	32	50	0	0	1	12	8	15	k__Fungi; p__Ascomycota; c__Sordariomycetes; o__Xylariales; f__Amphisphaeriaceae; g__Neopestalotiopsis; s__Neopestalotiopsis_foedans
594	0	0	0	0	0	0	0	0	0	5	5	5	k__Protista; p__Cercozoa; c__unidentified; o__unidentified; f__unidentified; g__unidentified; s__Cercozoa_sp
553	0	0	0	0	0	0	0	0	0	10	21	31	k__Fungi; p__Basidiomycota; c__Exobasidiomycetes; o__Exobasidiales; f__unidentified; g__unidentified; s__Exobasidiales_sp
512	0	0	0	0	0	0	0	0	0	2	0	0	k__Fungi; p__Ascomycota; c__Pezizomycotina_cls_Incertae_sedis; o__Pezizomycotina_ord_Incertae_sedis; f__Pezizomycotina_fam_Incertae_sedis; g__Campylospora; s__Campylospora_leptosoma
184	2	0	0	0	0	0	0	0	0	0	0	0	k__Fungi; p__Ascomycota; c__Sordariomycetes; o__Chaetosphaeriales; f__Chaetosphaeriaceae; g__Chaetosphaeria; s__Chaetosphaeria_chloroconia
34	0	8	0	0	0	0	8	0	0	1	0	0	k__Fungi; p__unidentified; c__unidentified; o__unidentified; f__unidentified; g__unidentified; s__Fungi_sp
143	0	0	0	0	20	3	0	0	0	0	0	0	k__Fungi; p__Ascomycota; c__Sordariomycetes; o__unidentified; f__unidentified; g__unidentified; s__Sordariomycetes_sp
102	0	0	0	5	0	0	0	0	0	0	0	1	k__Fungi; p__Ascomycota; c__Sordariomycetes; o__Hypocreomycetidae_ord_Incertae_sedis; f__Plectosphaerellaceae; g__Verticillium; s__Verticillium_leptobactrum
964	0	0	0	0	0	0	0	0	0	0	0	4	k__Fungi; p__Basidiomycota; c__Tremellomycetes; o__Tremellales; f__unidentified; g__unidentified; s__Tremellales_sp
923	0	0	0	0	0	0	0	0	0	3	0	4	k__Fungi; p__Basidiomycota; c__Agaricomycetes; o__Agaricales; f__Clavariaceae; g__unidentified; s__Clavariaceae_sp
76	0	0	0	65	0	1	0	0	0	4	0	2	k__Fungi; p__Ascomycota; c__Dothideomycetes; o__unidentified; f__unidentified; g__unidentified; s__Dothideomycetes_sp
595	0	0	0	0	0	0	0	0	0	9	4	9	k__Fungi; p__Ascomycota; c__Pezizomycotina_cls_Incertae_sedis; o__Pezizomycotina_ord_Incertae_sedis; f__Pezizomycotina_fam_Incertae_sedis; g__Phaeoisaria; s__Phaeoisaria_clematidis
554	0	0	0	0	0	0	0	0	0	10	123	3	k__Fungi; p__Chytridiomycota; c__Chytridiomycetes; o__Rhizophydiales; f__Rhizophydiales_fam_Incertae_sedis; g__Operculomyces; s__Operculomyces_laminatus
513	0	0	0	0	0	0	0	0	0	5	10	1	k__Fungi; p__Ascomycota; c__Leotiomycetes; o__Helotiales; f__Helotiaceae; g__Idriella; s__Idriella_rara
185	11	0	0	0	0	0	0	0	0	0	0	0	k__Fungi; p__Zygomycota; c__Mortierellomycotina_cls_Incertae_sedis; o__Mortierellales; f__Mortierellaceae; g__Mortierella; s__Mortierella_echinula
35	39	999	3	2	6	1	2	0	2	67	83	81	k__Fungi; p__Ascomycota; c__Sordariomycetes; o__Hypocreales; f__Nectriaceae; g__Fusarium; s__Fusarium_oxysporum
144	0	0	0	0	4	7	0	0	0	0	0	0	k__Fungi; p__Ascomycota; c__Sordariomycetes; o__Hypocreales; f__Hypocreales_fam_Incertae_sedis; g__Ilyonectria; s__Ilyonectria_radicicola
103	0	0	0	2	2	9	0	0	0	0	0	0	k__Fungi; p__Ascomycota; c__Sordariomycetes; o__Chaetosphaeriales; f__Chaetosphaeriaceae; g__Chloridium; s__Chloridium_sp
965	0	1	0	0	0	0	0	0	0	0	0	4	k__Fungi; p__Zygomycota; c__Mortierellomycotina_cls_Incertae_sedis; o__Mortierellales; f__Mortierellaceae; g__unidentified; s__Mortierellaceae_sp
924	0	0	0	0	0	0	0	0	0	0	0	12	k__Fungi; p__Zygomycota; c__Mortierellomycotina_cls_Incertae_sedis; o__Mortierellales; f__Mortierellaceae; g__Mortierella; s__Mortierella_acrotona
77	24	0	0	25	11	0	0	0	0	28	0	0	k__Fungi; p__Zygomycota; c__Mortierellomycotina_cls_Incertae_sedis; o__Mortierellales; f__Mortierellaceae; g__Mortierella; s__Mortierella_gemmifera
596	0	0	0	0	0	0	0	0	0	3	0	1	k__Fungi; p__Ascomycota; c__Sordariomycetes; o__Sordariomycetidae_ord_Incertae_sedis; f__Glomerellaceae; g__Colletotrichum; s__Colletotrichum_sp
555	0	0	0	0	0	0	0	0	0	6	3	3	k__Fungi; p__unidentified; c__unidentified; o__unidentified; f__unidentified; g__unidentified; s__Fungi_sp
514	0	0	0	0	0	0	0	0	0	6	0	0	k__Fungi; p__unidentified; c__unidentified; o__unidentified; f__unidentified; g__unidentified; s__Fungi_sp
186	196	1716	1251	0	0	0	0	0	0	21	31	0	k__Fungi; p__Zygomycota; c__Mortierellomycotina_cls_Incertae_sedis; o__Mortierellales; f__Mortierellaceae; g__Mortierella; s__Mortierella_globulifera
36	0	0	0	0	5	0	2	0	0	260	214	145	k__Fungi; p__Ascomycota; c__Sordariomycetes; o__Coniochaetales; f__Coniochaetaceae; g__Lecythophora; s__Lecythophora_fasciculata
145	0	237	0	0	1	1	0	0	0	2	4	0	k__Fungi; p__Ascomycota; c__Sordariomycetes; o__Hypocreales; f__Nectriaceae; g__Penicillifer; s__Penicillifer_pulcher
104	0	0	0	17	3	0	0	0	0	0	0	0	k__Fungi; p__Ascomycota; c__Sordariomycetes; o__Hypocreales; f__Hypocreaceae; g__Trichoderma; s__Trichoderma_viride
966	0	0	0	0	0	0	0	0	0	2	1	5	k__Fungi; p__Ascomycota; c__Sordariomycetes; o__Sordariales; f__unidentified; g__unidentified; s__Sordariales_sp
925	0	0	0	0	0	0	0	0	0	0	0	3	k__Fungi; p__Ascomycota; c__Sordariomycetes; o__Hypocreales; f__Nectriaceae; g__unidentified; s__Nectriaceae_sp
78	2	0	31	45	75	23	0	0	0	70	93	128	k__Fungi; p__Ascomycota; c__Eurotiomycetes; o__Eurotiales; f__Trichocomaceae; g__Penicillium; s__Penicillium_bialowiezense
597	0	0	0	0	0	0	0	0	0	4	0	6	k__Fungi; p__unidentified; c__unidentified; o__unidentified; f__unidentified; g__unidentified; s__Fungi_sp
556	0	0	0	0	0	0	0	0	0	5	9	7	k__Fungi; p__Ascomycota; c__Sordariomycetes; o__Hypocreales; f__unidentified; g__unidentified; s__Hypocreales_sp
515	0	0	0	0	0	0	0	0	0	23	0	0	k__Fungi; p__Ascomycota; c__unidentified; o__unidentified; f__unidentified; g__unidentified; s__Ascomycota_sp
187	46	0	0	0	0	0	0	0	0	0	0	0	k__Fungi; p__Zygomycota; c__Mortierellomycotina_cls_Incertae_sedis; o__Mortierellales; f__Mortierellaceae; g__Mortierella; s__Mortierella_pseudozygospora
37	0	0	0	0	0	0	1	0	0	0	0	1	k__Fungi; p__unidentified; c__unidentified; o__unidentified; f__unidentified; g__unidentified; s__Fungi_sp
146	0	0	0	0	5	0	0	0	0	0	0	0	k__Fungi; p__Ascomycota; c__Leotiomycetes; o__Helotiales; f__unidentified; g__unidentified; s__Helotiales_sp
105	0	0	0	14	20	15	0	0	0	0	0	0	k__Fungi; p__Ascomycota; c__Dothideomycetes; o__Botryosphaeriales; f__Botryosphaeriaceae; g__unidentified; s__Botryosphaeriaceae_sp
967	0	0	0	0	0	0	0	0	0	0	0	3	k__Fungi; p__unidentified; c__unidentified; o__unidentified; f__unidentified; g__unidentified; s__Fungi_sp
926	0	0	0	0	0	0	0	0	0	0	0	6	k__Fungi; p__Ascomycota; c__Sordariomycetes; o__Sordariomycetidae_ord_Incertae_sedis; f__Apiosporaceae; g__Arthrinium; s__Arthrinium_sacchari
79	0	0	0	11	4	0	0	0	0	0	0	0	k__Fungi; p__Zygomycota; c__Mucoromycotina_cls_Incertae_sedis; o__Mucorales; f__Mucoraceae; g__Mucor; s__Mucor_moelleri
598	0	0	0	0	0	0	0	0	0	3	0	0	k__Fungi; p__Zygomycota; c__Zygomycota_cls_Incertae_sedis; o__Basidiobolales; f__Basidiobolaceae; g__Schizangiella; s__Schizangiella_serpentis
557	0	0	0	0	0	0	0	0	0	4	0	0	k__Fungi; p__Rozellomycota; c__unidentified; o__unidentified; f__unidentified; g__unidentified; s__Rozellomycota_sp
516	0	0	0	0	0	0	0	0	0	43	0	0	k__Fungi; p__Zygomycota; c__Mortierellomycotina_cls_Incertae_sedis; o__Mortierellales; f__Mortierellaceae; g__Mortierella; s__Mortierella_sp
188	47	0	32	0	0	0	1	0	0	0	0	0	k__Fungi; p__Basidiomycota; c__Agaricomycetes; o__Sebacinales; f__Sebacinaceae; g__Sebacina; s__Sebacina_sp
38	57	262	601	8	81	7	6	7	7	0	0	3	k__Fungi; p__Ascomycota; c__Eurotiomycetes; o__Chaetothyriales; f__Herpotrichiellaceae; g__Cladophialophora; s__Cladophialophora_sp
147	12	0	0	0	1	1	0	0	0	0	0	1	k__Fungi; p__Ascomycota; c__Sordariomycetes; o__Chaetosphaeriales; f__Chaetosphaeriaceae; g__Chaetosphaeria; s__Chaetosphaeria_myriocarpa
106	0	0	0	17	25	38	0	0	0	0	0	0	k__Fungi; p__Ascomycota; c__Sordariomycetes; o__Xylariales; f__Amphisphaeriaceae; g__Pestalotiopsis; s__Pestalotiopsis_steyaertii
968	0	0	0	0	0	0	0	0	0	0	0	3	k__Protista; p__Cercozoa; c__unidentified; o__unidentified; f__unidentified; g__unidentified; s__Cercozoa_sp
927	0	0	0	0	0	0	0	0	0	0	0	3	k__Fungi; p__Zygomycota; c__Mucoromycotina_cls_Incertae_sedis; o__Mucorales; f__Pilobolaceae; g__Utharomyces; s__Utharomyces_epallocaulus
599	0	0	0	0	0	0	0	0	0	21	5	0	k__Fungi; p__Basidiomycota; c__Agaricomycetes; o__Auriculariales; f__unidentified; g__unidentified; s__Auriculariales_sp
558	0	0	0	0	0	0	0	0	0	4	5	23	k__Fungi; p__Ascomycota; c__Eurotiomycetes; o__Eurotiales; f__Trichocomaceae; g__Penicillium; s__Penicillium_anatolicum
517	0	0	0	0	0	0	0	0	0	4	0	0	k__Fungi; p__Ascomycota; c__Eurotiomycetes; o__Chaetothyriales; f__Chaetothyriales_fam_Incertae_sedis; g__Bradymyces; s__Bradymyces_sp
189	4	0	0	0	0	0	0	0	0	0	0	0	k__Fungi; p__unidentified; c__unidentified; o__unidentified; f__unidentified; g__unidentified; s__Fungi_sp
39	16	1724	59	1	0	1	7	18	1	163	40	78	k__Fungi; p__Zygomycota; c__Mortierellomycotina_cls_Incertae_sedis; o__Mortierellales; f__Mortierellaceae; g__Mortierella; s__Mortierella_humilis
148	0	0	0	3	5	17	0	0	0	0	6	0	k__Fungi; p__Basidiomycota; c__Agaricomycetes; o__Agaricales; f__Mycenaceae; g__Mycena; s__Mycena_sp
107	0	11	2	12	4	3	0	0	0	3	8	11	k__Fungi; p__Ascomycota; c__Dothideomycetes; o__unidentified; f__unidentified; g__unidentified; s__Dothideomycetes_sp
969	0	0	0	0	0	0	0	0	0	0	0	7	k__Fungi; p__Ascomycota; c__unidentified; o__unidentified; f__unidentified; g__unidentified; s__Ascomycota_sp
928	0	0	0	0	0	0	0	0	0	0	0	11	k__Fungi; p__Ascomycota; c__Pezizomycotina_cls_Incertae_sedis; o__Pezizomycotina_ord_Incertae_sedis; f__Pezizomycotina_fam_Incertae_sedis; g__Veronaea; s__Veronaea_japonica
559	0	0	0	0	0	0	0	0	0	5	0	0	k__Fungi; p__Ascomycota; c__Pezizomycetes; o__unidentified; f__unidentified; g__unidentified; s__Pezizomycetes_sp
518	0	0	0	0	0	0	0	0	0	2	8	6	k__Fungi; p__Ascomycota; c__Eurotiomycetes; o__Chaetothyriales; f__Herpotrichiellaceae; g__Cladophialophora; s__Cladophialophora_sp
149	0	0	0	1	6	2	0	0	0	125	105	126	k__Fungi; p__Ascomycota; c__Sordariomycetes; o__Hypocreales; f__unidentified; g__unidentified; s__Hypocreales_sp
108	202	1473	0	2	0	0	0	0	0	193	197	179	k__Fungi; p__Zygomycota; c__Mortierellomycotina_cls_Incertae_sedis; o__Mortierellales; f__Mortierellaceae; g__Mortierella; s__Mortierella_sp
929	0	0	0	0	0	0	0	0	0	0	0	6	k__Fungi; p__Ascomycota; c__unidentified; o__unidentified; f__unidentified; g__unidentified; s__Ascomycota_sp
519	0	0	0	0	0	0	0	0	0	5	0	1	k__Fungi; p__Ascomycota; c__Dothideomycetes; o__Tubeufiales; f__Tubeufiaceae; g__Helicosporium; s__Helicosporium_gracile
109	68	275	146	1	1	0	0	0	0	0	0	0	k__Fungi; p__Basidiomycota; c__Agaricomycetes; o__unidentified; f__unidentified; g__unidentified; s__Agaricomycetes_sp
890	0	0	0	0	0	0	0	0	0	0	0	9	k__Fungi; p__Ascomycota; c__Eurotiomycetes; o__Onygenales; f__Onygenaceae; g__Chrysosporium; s__Chrysosporium_vallenarense
480	0	0	0	0	0	0	0	0	0	10	6	3	k__Fungi; p__Ascomycota; c__Pezizomycotina_cls_Incertae_sedis; o__Pezizomycotina_ord_Incertae_sedis; f__Pezizomycotina_fam_Incertae_sedis; g__Leptodiscella; s__Leptodiscella_sp
891	0	0	0	0	0	0	0	0	0	0	0	16	k__Fungi; p__Basidiomycota; c__Agaricomycetes; o__Agaricales; f__Entolomataceae; g__Rhodocybe; s__Rhodocybe_gemina
850	0	0	0	0	0	0	0	0	0	1	7	0	k__Fungi; p__unidentified; c__unidentified; o__unidentified; f__unidentified; g__unidentified; s__Fungi_sp
481	0	0	0	0	0	0	0	0	0	11	0	0	k__Fungi; p__Ascomycota; c__Orbiliomycetes; o__Orbiliales; f__Orbiliaceae; g__Arthrobotrys; s__Arthrobotrys_microscaphoides
440	0	0	0	0	0	0	0	0	0	7	0	0	k__Fungi; p__Ascomycota; c__Orbiliomycetes; o__Orbiliales; f__unidentified; g__unidentified; s__Orbiliales_sp
892	0	0	0	0	0	0	0	0	0	0	0	4	k__Fungi; p__Basidiomycota; c__Agaricomycetes; o__Agaricales; f__Schizophyllaceae; g__Schizophyllum; s__Schizophyllum_sp
851	0	0	0	0	0	0	0	0	0	0	7	0	k__Fungi; p__Rozellomycota; c__unidentified; o__unidentified; f__unidentified; g__unidentified; s__Rozellomycota_sp
810	0	0	0	0	0	0	0	0	0	1	9	0	k__Fungi; p__unidentified; c__unidentified; o__unidentified; f__unidentified; g__unidentified; s__Fungi_sp
482	0	0	0	0	0	0	0	0	0	7	0	0	k__Fungi; p__Ascomycota; c__Eurotiomycetes; o__Chaetothyriales; f__Herpotrichiellaceae; g__Cladophialophora; s__Cladophialophora_sp
441	0	0	0	0	0	0	0	0	0	12	11	2	k__Fungi; p__Basidiomycota; c__Agaricomycetes; o__Agaricales; f__Tricholomataceae; g__Tricholoma; s__Tricholoma_acerbum
400	0	0	0	0	0	0	0	0	0	69	72	72	k__Fungi; p__Ascomycota; c__Sordariomycetes; o__Xylariales; f__Amphisphaeriaceae; g__Discostroma; s__Discostroma_tostum
893	0	0	0	0	0	0	0	0	0	0	0	57	k__Fungi; p__Ascomycota; c__Leotiomycetes; o__Helotiales; f__Helotiales_fam_Incertae_sedis; g__Cadophora; s__Cadophora_sp
852	0	0	0	0	0	0	0	0	0	2	3	1	k__Fungi; p__Ascomycota; c__unidentified; o__unidentified; f__unidentified; g__unidentified; s__Ascomycota_sp
811	0	0	0	0	0	0	0	0	0	0	8	0	k__Protista; p__Cercozoa; c__unidentified; o__unidentified; f__unidentified; g__unidentified; s__Cercozoa_sp
483	0	0	0	0	0	0	0	0	0	9	2	12	k__Fungi; p__Basidiomycota; c__Agaricomycetes; o__Agaricales; f__Pluteaceae; g__Pluteus; s__Pluteus_albostipitatus
442	0	0	0	0	0	0	0	0	0	24	17	15	k__Fungi; p__Ascomycota; c__Eurotiomycetes; o__Eurotiales; f__Trichocomaceae; g__Aspergillus; s__Aspergillus_intermedius
401	0	0	0	0	0	1	0	0	0	13	0	8	k__Fungi; p__Ascomycota; c__Saccharomycetes; o__Saccharomycetales; f__Saccharomycetales_fam_Incertae_sedis; g__Barnettozyma; s__Barnettozyma_californica
894	0	0	0	0	0	0	0	0	0	0	0	4	k__Fungi; p__unidentified; c__unidentified; o__unidentified; f__unidentified; g__unidentified; s__Fungi_sp
853	0	0	0	0	0	0	0	0	0	0	5	6	k__Fungi; p__unidentified; c__unidentified; o__unidentified; f__unidentified; g__unidentified; s__Fungi_sp
812	0	0	0	0	0	0	0	0	0	0	18	2	k__Fungi; p__Ascomycota; c__Leotiomycetes; o__Helotiales; f__Helotiaceae; g__Hymenoscyphus; s__Hymenoscyphus_immutabilis
484	0	0	0	0	0	0	0	0	0	8	22	0	k__Fungi; p__Basidiomycota; c__Agaricomycetes; o__Agaricales; f__Pluteaceae; g__Pluteus; s__Pluteus_plautus
443	0	0	0	0	0	0	0	0	0	6	4	5	k__Fungi; p__Ascomycota; c__unidentified; o__unidentified; f__unidentified; g__unidentified; s__Ascomycota_sp
402	0	0	0	0	0	0	0	0	0	8	0	0	k__Fungi; p__Ascomycota; c__Orbiliomycetes; o__Orbiliales; f__unidentified; g__unidentified; s__Orbiliales_sp
895	0	0	0	0	0	0	0	0	0	0	2	42	k__Fungi; p__Zygomycota; c__Mortierellomycotina_cls_Incertae_sedis; o__Mortierellales; f__Mortierellaceae; g__Mortierella; s__Mortierella_sp
854	0	0	0	0	0	0	0	0	0	0	6	0	k__Fungi; p__Basidiomycota; c__Agaricomycetes; o__Agaricales; f__Clavariaceae; g__unidentified; s__Clavariaceae_sp
813	0	0	0	0	0	0	0	0	0	0	3	1	k__Protista; p__Cercozoa; c__unidentified; o__unidentified; f__unidentified; g__unidentified; s__Cercozoa_sp
485	0	0	0	0	0	0	0	0	0	1	2	4	k__Fungi; p__Ascomycota; c__Leotiomycetes; o__Helotiales; f__unidentified; g__unidentified; s__Helotiales_sp
444	0	0	0	0	0	0	0	0	0	7	12	8	k__Fungi; p__unidentified; c__unidentified; o__unidentified; f__unidentified; g__unidentified; s__Fungi_sp
403	0	0	0	0	0	0	0	0	0	21	6	7	k__Fungi; p__Ascomycota; c__Leotiomycetes; o__Helotiales; f__unidentified; g__unidentified; s__Helotiales_sp
896	0	0	0	0	0	0	0	0	0	2	0	13	k__Fungi; p__Chytridiomycota; c__unidentified; o__unidentified; f__unidentified; g__unidentified; s__Chytridiomycota_sp
855	0	0	0	0	0	0	0	0	0	0	1	3	k__Fungi; p__Ascomycota; c__unidentified; o__unidentified; f__unidentified; g__unidentified; s__Ascomycota_sp
814	0	0	0	0	0	0	0	0	0	0	4	0	k__Fungi; p__unidentified; c__unidentified; o__unidentified; f__unidentified; g__unidentified; s__Fungi_sp
486	0	0	0	0	0	0	0	0	0	26	18	4	k__Fungi; p__Ascomycota; c__Sordariomycetes; o__Sordariales; f__unidentified; g__unidentified; s__Sordariales_sp
445	0	0	0	0	0	0	0	0	0	17	3	2	k__Fungi; p__Basidiomycota; c__Microbotryomycetes; o__Sporidiobolales; f__unidentified; g__unidentified; s__Sporidiobolales_sp
404	0	0	0	0	0	0	0	0	0	61	109	74	k__Protista; p__Cercozoa; c__unidentified; o__unidentified; f__unidentified; g__unidentified; s__Cercozoa_sp
897	0	0	0	0	0	0	0	0	0	0	0	5	k__Fungi; p__unidentified; c__unidentified; o__unidentified; f__unidentified; g__unidentified; s__Fungi_sp
856	0	0	0	0	0	0	0	0	0	0	4	0	k__Fungi; p__unidentified; c__unidentified; o__unidentified; f__unidentified; g__unidentified; s__Fungi_sp
815	0	0	0	0	0	0	0	0	0	2	7	2	k__Fungi; p__Ascomycota; c__Sordariomycetes; o__Sordariales; f__Lasiosphaeriaceae; g__unidentified; s__Lasiosphaeriaceae_sp
487	0	0	0	0	0	0	0	0	0	31	39	45	k__Fungi; p__Ascomycota; c__Pezizomycotina_cls_Incertae_sedis; o__Pezizomycotina_ord_Incertae_sedis; f__Pezizomycotina_fam_Incertae_sedis; g__Rhexoacrodictys; s__Rhexoacrodictys_queenslandica
446	0	0	0	0	0	0	0	0	0	58	3	33	k__Fungi; p__unidentified; c__unidentified; o__unidentified; f__unidentified; g__unidentified; s__Fungi_sp
405	0	0	0	0	0	0	0	0	0	20	9	2	k__Fungi; p__Ascomycota; c__Sordariomycetes; o__Hypocreales; f__unidentified; g__unidentified; s__Hypocreales_sp
898	0	0	0	0	0	0	0	0	0	0	0	2	k__Fungi; p__Ascomycota; c__Leotiomycetes; o__Leotiomycetes_ord_Incertae_sedis; f__Leotiomycetes_fam_Incertae_sedis; g__Geomyces; s__Geomyces_sp
857	0	0	0	0	0	0	0	0	0	0	2	0	k__Fungi; p__Ascomycota; c__unidentified; o__unidentified; f__unidentified; g__unidentified; s__Ascomycota_sp
816	0	0	0	0	0	0	0	0	0	0	5	0	k__Fungi; p__Ascomycota; c__Sordariomycetes; o__Sordariales; f__unidentified; g__unidentified; s__Sordariales_sp
488	0	0	0	0	0	0	0	0	0	63	71	128	k__Fungi; p__unidentified; c__unidentified; o__unidentified; f__unidentified; g__unidentified; s__Fungi_sp
447	0	0	0	0	0	0	0	0	0	25	0	0	k__Fungi; p__Chytridiomycota; c__Chytridiomycetes; o__Spizellomycetales; f__Spizellomycetaceae; g__Kochiomyces; s__Kochiomyces_sp
406	0	0	0	0	0	0	0	0	0	28	41	158	k__Fungi; p__Zygomycota; c__Mortierellomycotina_cls_Incertae_sedis; o__Mortierellales; f__Mortierellaceae; g__Mortierella; s__Mortierella_fatshederae
899	0	0	0	0	0	0	0	0	0	0	0	10	k__Fungi; p__Ascomycota; c__Sordariomycetes; o__Xylariales; f__Xylariaceae; g__Annulohypoxylon; s__Annulohypoxylon_sp
858	0	0	0	0	0	0	0	0	0	0	5	2	k__Fungi; p__Ascomycota; c__Sordariomycetes; o__Xylariales; f__Hyponectriaceae; g__Cainiella; s__Cainiella_borealis
817	0	0	0	0	0	0	0	0	0	0	7	0	k__Fungi; p__Ascomycota; c__Dothideomycetes; o__Dothideomycetidae_ord_Incertae_sedis; f__Pseudoperisporiaceae; g__Bryochiton; s__Bryochiton_sp
489	0	0	0	0	0	0	0	0	0	7	9	7	k__Fungi; p__unidentified; c__unidentified; o__unidentified; f__unidentified; g__unidentified; s__Fungi_sp
448	0	0	0	0	0	0	0	0	0	7	18	6	k__Fungi; p__Ascomycota; c__Saccharomycetes; o__Saccharomycetales; f__Saccharomycetales_fam_Incertae_sedis; g__Candida; s__Candida_glaebosa
407	0	0	0	0	0	0	0	0	0	19	81	32	k__Fungi; p__Ascomycota; c__Pezizomycetes; o__Pezizales; f__Pyronemataceae; g__Scutellinia; s__Scutellinia_superba
859	0	0	0	0	0	0	0	0	0	0	3	0	k__Fungi; p__Ascomycota; c__unidentified; o__unidentified; f__unidentified; g__unidentified; s__Ascomycota_sp
818	0	0	0	0	0	0	0	0	0	1	3	0	k__Fungi; p__Ascomycota; c__Sordariomycetes; o__Microascales; f__Halosphaeriaceae; g__Cirrenalia; s__Cirrenalia_macrocephala
449	0	0	0	0	0	0	0	0	0	16	0	0	k__Fungi; p__unidentified; c__unidentified; o__unidentified; f__unidentified; g__unidentified; s__Fungi_sp
408	0	0	0	0	0	0	0	0	0	104	90	61	k__Fungi; p__Ascomycota; c__Orbiliomycetes; o__Orbiliales; f__Orbiliaceae; g__Arthrobotrys; s__Arthrobotrys_microscaphoides
819	0	0	0	0	0	0	0	0	0	0	17	0	k__Fungi; p__Ascomycota; c__Sordariomycetes; o__Trichosphaeriales; f__Trichosphaeriales_fam_Incertae_sedis; g__Nigrospora; s__Nigrospora_oryzae
409	0	0	0	0	0	0	0	0	0	17	35	82	k__Fungi; p__Ascomycota; c__Eurotiomycetes; o__Eurotiales; f__unidentified; g__unidentified; s__Eurotiales_sp
780	0	0	0	0	0	0	0	0	0	0	14	8	k__Fungi; p__Basidiomycota; c__Agaricomycetes; o__Agaricales; f__Clavariaceae; g__unidentified; s__Clavariaceae_sp
370	0	0	0	0	0	0	0	0	0	7	3	7	k__Fungi; p__Ascomycota; c__unidentified; o__unidentified; f__unidentified; g__unidentified; s__Ascomycota_sp
781	0	0	0	0	2	0	0	0	0	0	6	0	k__Fungi; p__Rozellomycota; c__unidentified; o__unidentified; f__unidentified; g__unidentified; s__Rozellomycota_sp
740	0	0	0	0	0	0	0	0	0	0	6	0	k__Fungi; p__Rozellomycota; c__unidentified; o__unidentified; f__unidentified; g__unidentified; s__Rozellomycota_sp
371	0	0	0	0	0	0	0	0	0	99	134	113	k__Fungi; p__Basidiomycota; c__Agaricomycetes; o__Cantharellales; f__Ceratobasidiaceae; g__Ceratobasidium; s__Ceratobasidium_sp
330	0	0	0	0	0	0	0	0	0	44	43	11	k__Fungi; p__Basidiomycota; c__Tremellomycetes; o__Tremellales; f__Tremellales_fam_Incertae_sedis; g__Naganishia; s__Naganishia_cerealis
782	0	0	0	0	0	0	0	0	0	0	3	0	k__Fungi; p__Ascomycota; c__Sordariomycetes; o__Xylariales; f__unidentified; g__unidentified; s__Xylariales_sp
741	0	0	0	0	0	0	0	0	0	0	3	0	k__Fungi; p__Ascomycota; c__unidentified; o__unidentified; f__unidentified; g__unidentified; s__Ascomycota_sp
700	0	0	0	0	0	0	0	0	0	2	11	56	k__Fungi; p__Ascomycota; c__Pezizomycotina_cls_Incertae_sedis; o__Pezizomycotina_ord_Incertae_sedis; f__Pezizomycotina_fam_Incertae_sedis; g__Gamsia; s__Gamsia_simplex
331	0	0	0	0	0	0	0	0	0	269	175	217	k__Fungi; p__Ascomycota; c__Sordariomycetes; o__unidentified; f__unidentified; g__unidentified; s__Sordariomycetes_sp
372	0	0	0	0	0	0	0	0	0	214	228	229	k__Fungi; p__Ascomycota; c__Sordariomycetes; o__Hypocreales; f__Hypocreaceae; g__Trichoderma; s__Trichoderma_harzianum
783	0	0	0	2	0	0	0	0	0	0	5	0	k__Fungi; p__Ascomycota; c__Leotiomycetes; o__Helotiales; f__Helotiales_fam_Incertae_sedis; g__Spirosphaera; s__Spirosphaera_carici-graminis
742	0	0	0	0	0	0	0	0	0	1	32	30	k__Fungi; p__Basidiomycota; c__unidentified; o__unidentified; f__unidentified; g__unidentified; s__Basidiomycota_sp
701	0	0	0	0	0	0	0	0	0	1	3	1	k__Fungi; p__Ascomycota; c__Sordariomycetes; o__unidentified; f__unidentified; g__unidentified; s__Sordariomycetes_sp
332	0	0	0	0	0	0	0	0	0	77	248	169	k__Fungi; p__Ascomycota; c__Sordariomycetes; o__Hypocreales; f__Nectriaceae; g__unidentified; s__Nectriaceae_sp
373	0	0	0	0	0	0	0	0	0	91	55	28	k__Fungi; p__Ascomycota; c__Dothideomycetes; o__unidentified; f__unidentified; g__unidentified; s__Dothideomycetes_sp
784	0	0	0	0	0	0	0	0	0	0	13	0	k__Fungi; p__Zygomycota; c__Mortierellomycotina_cls_Incertae_sedis; o__Mortierellales; f__Mortierellaceae; g__Mortierella; s__Mortierella_sp
743	0	0	0	0	0	0	0	0	0	0	7	10	k__Fungi; p__Ascomycota; c__Eurotiomycetes; o__Chaetothyriales; f__Chaetothyriaceae; g__Cyphellophora; s__Cyphellophora_sessilis
702	0	0	0	0	0	0	0	0	0	4	11	4	k__Fungi; p__unidentified; c__unidentified; o__unidentified; f__unidentified; g__unidentified; s__Fungi_sp
333	0	0	0	0	0	0	0	0	0	20	0	1	k__Fungi; p__Ascomycota; c__Dothideomycetes; o__Pleosporales; f__Sporormiaceae; g__Preussia; s__Preussia_sp
374	0	0	0	0	0	0	0	0	0	3	0	0	k__Fungi; p__Basidiomycota; c__Agaricostilbomycetes; o__Agaricostilbales; f__Chionosphaeraceae; g__Kurtzmanomyces; s__Kurtzmanomyces_shapotouensis
785	0	0	0	0	0	0	0	0	0	0	2	0	k__Fungi; p__Ascomycota; c__Sordariomycetes; o__unidentified; f__unidentified; g__unidentified; s__Sordariomycetes_sp
744	0	0	0	0	0	0	0	0	0	0	6	1	k__Fungi; p__Ascomycota; c__Pezizomycotina_cls_Incertae_sedis; o__Pezizomycotina_ord_Incertae_sedis; f__Pezizomycotina_fam_Incertae_sedis; g__Phaeoisaria; s__Phaeoisaria_clematidis
703	0	0	0	0	0	0	0	0	0	2	6	6	k__Fungi; p__Basidiomycota; c__Agaricomycetes; o__Agaricales; f__Clavariaceae; g__unidentified; s__Clavariaceae_sp
334	0	0	0	0	0	0	0	0	0	7	0	5	k__Fungi; p__Ascomycota; c__Sordariomycetes; o__Hypocreales; f__Nectriaceae; g__Volutella; s__Volutella_sp
375	0	0	0	0	0	0	0	0	0	13	8	1	k__Fungi; p__unidentified; c__unidentified; o__unidentified; f__unidentified; g__unidentified; s__Fungi_sp
786	0	0	0	0	0	0	0	0	0	0	5	0	k__Fungi; p__Ascomycota; c__Pezizomycetes; o__Pezizales; f__Pyronemataceae; g__Scutellinia; s__Scutellinia_sp
745	0	0	0	0	0	0	0	0	0	2	9	7	k__Fungi; p__Ascomycota; c__Dothideomycetes; o__Pleosporales; f__unidentified; g__unidentified; s__Pleosporales_sp
704	0	0	0	0	0	0	0	0	0	3	0	0	k__Fungi; p__Ascomycota; c__unidentified; o__unidentified; f__unidentified; g__unidentified; s__Ascomycota_sp
335	0	0	0	0	0	0	0	0	0	19	4	3	k__Fungi; p__Ascomycota; c__unidentified; o__unidentified; f__unidentified; g__unidentified; s__Ascomycota_sp
376	0	0	0	0	0	0	0	0	0	30	10	31	k__Fungi; p__Ascomycota; c__Leotiomycetes; o__Helotiales; f__Hyaloscyphaceae; g__Mollisina; s__Mollisina_uncinata
787	0	0	0	0	0	0	0	0	0	0	5	0	k__Fungi; p__Ascomycota; c__unidentified; o__unidentified; f__unidentified; g__unidentified; s__Ascomycota_sp
746	0	0	0	0	0	0	0	0	0	0	17	15	k__Fungi; p__Ascomycota; c__Leotiomycetes; o__Helotiales; f__Helotiales_fam_Incertae_sedis; g__Scytalidium; s__Scytalidium_sp
705	0	0	0	0	0	0	0	0	0	2	2	0	k__Fungi; p__unidentified; c__unidentified; o__unidentified; f__unidentified; g__unidentified; s__Fungi_sp
336	0	0	0	0	0	0	0	0	0	8	15	48	k__Fungi; p__Ascomycota; c__Eurotiomycetes; o__Verrucariales; f__Verrucariaceae; g__Parabagliettoa; s__Parabagliettoa_cyanea
377	0	0	0	0	0	0	0	0	0	28	35	16	k__Fungi; p__Ascomycota; c__Sordariomycetes; o__Sordariales; f__Lasiosphaeriaceae; g__Podospora; s__Podospora_sp
788	0	0	0	0	0	0	0	0	0	0	5	4	k__Fungi; p__Ascomycota; c__Sordariomycetes; o__Hypocreales; f__Nectriaceae; g__Fusidium; s__Fusidium_griseum
747	0	0	0	0	0	0	0	0	0	0	21	0	k__Fungi; p__Ascomycota; c__Dothideomycetes; o__Pleosporales; f__unidentified; g__unidentified; s__Pleosporales_sp
706	0	0	0	0	0	0	0	0	0	6	0	0	k__Fungi; p__Ascomycota; c__unidentified; o__unidentified; f__unidentified; g__unidentified; s__Ascomycota_sp
337	0	0	0	0	0	0	0	0	0	20	23	0	k__Fungi; p__Ascomycota; c__Sordariomycetes; o__Hypocreales; f__Nectriaceae; g__Nectria; s__Nectria_sp
378	0	0	0	0	0	0	0	0	0	41	45	5	k__Fungi; p__Chytridiomycota; c__Chytridiomycetes; o__Rhizophydiales; f__Rhizophydiaceae; g__Rhizophydium; s__Rhizophydium_sp
789	0	0	0	0	0	0	0	0	0	0	3	1	k__Fungi; p__unidentified; c__unidentified; o__unidentified; f__unidentified; g__unidentified; s__Fungi_sp
748	0	0	0	0	0	0	0	0	0	1	6	0	k__Fungi; p__Ascomycota; c__Dothideomycetes; o__Pleosporales; f__Pleosporaceae; g__Ulocladium; s__Ulocladium_sp
707	0	0	0	0	0	0	0	0	0	3	3	0	k__Fungi; p__Basidiomycota; c__Agaricomycetes; o__Agaricales; f__Fistulinaceae; g__Porodisculus; s__Porodisculus_sp
338	0	0	0	0	0	0	0	0	0	77	77	61	k__Fungi; p__Basidiomycota; c__Agaricomycetes; o__Agaricomycetes_ord_Incertae_sedis; f__Agaricomycetes_fam_Incertae_sedis; g__Cotylidia; s__Cotylidia_pannosa
379	0	0	0	0	0	0	0	0	0	235	230	130	k__Fungi; p__Ascomycota; c__Sordariomycetes; o__Sordariomycetidae_ord_Incertae_sedis; f__Sordariomycetidae_fam_Incertae_sedis; g__Rubellisphaeria; s__Rubellisphaeria_abscondita
749	0	0	0	0	0	0	0	0	0	0	8	16	k__Fungi; p__Basidiomycota; c__Agaricomycetes; o__Agaricales; f__Clavariaceae; g__unidentified; s__Clavariaceae_sp
708	0	0	0	0	0	0	0	0	0	10	16	0	k__Fungi; p__unidentified; c__unidentified; o__unidentified; f__unidentified; g__unidentified; s__Fungi_sp
339	0	0	0	0	0	0	0	0	0	27	7	13	k__Fungi; p__Ascomycota; c__Sordariomycetes; o__Sordariales; f__Lasiosphaeriaceae; g__Cercophora; s__Cercophora_sparsa
709	0	0	0	0	0	0	0	0	0	2	5	9	k__Fungi; p__Ascomycota; c__Eurotiomycetes; o__Chaetothyriales; f__Herpotrichiellaceae; g__Cladophialophora; s__Cladophialophora_minutissima
1000	0	0	0	0	0	0	0	0	0	0	1	6	k__Fungi; p__Zygomycota; c__Zoopagomycotina_cls_Incertae_sedis; o__Zoopagales; f__Piptocephalidaceae; g__Syncephalis; s__Syncephalis_sp
670	0	0	0	0	0	0	0	0	0	5	0	0	k__Fungi; p__unidentified; c__unidentified; o__unidentified; f__unidentified; g__unidentified; s__Fungi_sp
260	0	5	0	1	0	0	1	0	0	0	0	0	k__Fungi; p__Ascomycota; c__unidentified; o__unidentified; f__unidentified; g__unidentified; s__Ascomycota_sp
671	0	0	0	0	0	0	0	0	0	7	2	0	k__Fungi; p__unidentified; c__unidentified; o__unidentified; f__unidentified; g__unidentified; s__Fungi_sp
630	0	0	0	0	0	0	0	0	0	4	11	7	k__Fungi; p__Zygomycota; c__Zygomycota_cls_Incertae_sedis; o__Basidiobolales; f__Basidiobolaceae; g__Schizangiella; s__Schizangiella_sp
261	0	5	21	0	0	0	0	0	0	0	0	0	k__Fungi; p__Ascomycota; c__Eurotiomycetes; o__Eurotiales; f__Trichocomaceae; g__Aspergillus; s__Aspergillus_tanneri
220	2	0	0	0	0	0	0	0	0	6	4	6	k__Fungi; p__Zygomycota; c__Mucoromycotina_cls_Incertae_sedis; o__Endogonales; f__unidentified; g__unidentified; s__Endogonales_sp
672	0	0	0	0	0	0	0	0	0	5	0	14	k__Fungi; p__Ascomycota; c__unidentified; o__unidentified; f__unidentified; g__unidentified; s__Ascomycota_sp
631	0	0	0	0	0	0	0	0	0	14	18	10	k__Fungi; p__unidentified; c__unidentified; o__unidentified; f__unidentified; g__unidentified; s__Fungi_sp
262	0	7	0	0	0	0	0	0	0	0	0	0	k__Fungi; p__unidentified; c__unidentified; o__unidentified; f__unidentified; g__unidentified; s__Fungi_sp
221	4	60	0	0	0	0	0	0	0	3	0	0	k__Fungi; p__unidentified; c__unidentified; o__unidentified; f__unidentified; g__unidentified; s__Fungi_sp
673	0	0	0	0	0	0	0	0	0	2	1	2	k__Fungi; p__Ascomycota; c__Sordariomycetes; o__Coniochaetales; f__unidentified; g__unidentified; s__Coniochaetales_sp
632	0	0	0	0	0	0	0	0	0	14	12	21	k__Fungi; p__unidentified; c__unidentified; o__unidentified; f__unidentified; g__unidentified; s__Fungi_sp
263	0	18	0	0	0	0	0	0	0	0	0	0	k__Fungi; p__Ascomycota; c__Dothideomycetes; o__Capnodiales; f__Mycosphaerellaceae; g__Paramycosphaerella; s__Paramycosphaerella_blechni
222	0	37	0	0	0	0	0	0	0	0	0	0	k__Fungi; p__Basidiomycota; c__Agaricomycetes; o__Agaricales; f__Entolomataceae; g__Entoloma; s__Entoloma_conferendum
674	0	0	0	0	0	0	0	0	0	2	6	1	k__Fungi; p__unidentified; c__unidentified; o__unidentified; f__unidentified; g__unidentified; s__Fungi_sp
633	0	0	0	0	0	0	0	0	0	2	0	1	k__Fungi; p__unidentified; c__unidentified; o__unidentified; f__unidentified; g__unidentified; s__Fungi_sp
264	0	2	0	0	0	0	0	0	0	0	6	0	k__Fungi; p__Ascomycota; c__Pezizomycotina_cls_Incertae_sedis; o__Pezizomycotina_ord_Incertae_sedis; f__Pezizomycotina_fam_Incertae_sedis; g__Ochroconis; s__Ochroconis_sp
223	0	184	0	0	0	0	0	0	0	0	0	0	k__Fungi; p__Basidiomycota; c__unidentified; o__unidentified; f__unidentified; g__unidentified; s__Basidiomycota_sp
675	0	0	0	0	0	0	0	0	0	6	1	0	k__Fungi; p__unidentified; c__unidentified; o__unidentified; f__unidentified; g__unidentified; s__Fungi_sp
634	0	0	0	0	0	0	0	0	0	5	0	0	k__Fungi; p__Basidiomycota; c__Agaricomycetes; o__Agaricales; f__Tricholomataceae; g__Melanoleuca; s__Melanoleuca_sp
265	0	5	0	0	0	0	0	0	0	0	0	0	k__Fungi; p__unidentified; c__unidentified; o__unidentified; f__unidentified; g__unidentified; s__Fungi_sp
224	0	36	0	0	0	0	0	0	0	0	0	0	k__Fungi; p__Zygomycota; c__Zygomycota_cls_Incertae_sedis; o__Basidiobolales; f__Basidiobolaceae; g__Schizangiella; s__Schizangiella_sp
676	0	0	0	0	0	0	0	0	0	8	0	1	k__Fungi; p__Ascomycota; c__Eurotiomycetes; o__Chaetothyriales; f__Herpotrichiellaceae; g__Cladophialophora; s__Cladophialophora_sp
635	0	0	0	0	0	0	0	0	0	5	36	6	k__Fungi; p__Ascomycota; c__Sordariomycetes; o__Sordariales; f__Lasiosphaeriaceae; g__Cercophora; s__Cercophora_mirabilis
266	0	7	0	0	0	0	0	0	0	0	0	0	k__Fungi; p__Basidiomycota; c__Agaricomycetes; o__Hymenochaetales; f__Hymenochaetaceae; g__Hymenochaete; s__Hymenochaete_minor
225	0	51	0	0	0	0	0	0	0	14	119	140	k__Fungi; p__Ascomycota; c__Orbiliomycetes; o__Orbiliales; f__Orbiliaceae; g__unidentified; s__Orbiliaceae_sp
677	0	0	0	0	0	0	0	0	0	4	0	13	k__Fungi; p__Basidiomycota; c__Agaricomycetes; o__Sebacinales; f__Sebacinales_Group_B; g__unidentified; s__Sebacinales_Group_B_sp
636	0	0	0	0	0	0	0	0	0	4	7	0	k__Fungi; p__Basidiomycota; c__Agaricomycetes; o__Agaricales; f__Clavariaceae; g__unidentified; s__Clavariaceae_sp
267	0	7	0	2	0	0	0	0	0	0	0	0	k__Fungi; p__Ascomycota; c__Sordariomycetes; o__Coniochaetales; f__Coniochaetaceae; g__Lecythophora; s__Lecythophora_fasciculata
226	0	86	5	0	0	0	0	0	0	0	0	0	k__Fungi; p__Ascomycota; c__Leotiomycetes; o__Helotiales; f__Hyaloscyphaceae; g__Hyaloscypha; s__Hyaloscypha_sp
678	0	0	0	0	0	0	0	0	0	3	7	12	k__Fungi; p__unidentified; c__unidentified; o__unidentified; f__unidentified; g__unidentified; s__Fungi_sp
637	0	0	0	0	0	0	0	0	0	5	0	0	k__Fungi; p__Rozellomycota; c__unidentified; o__unidentified; f__unidentified; g__unidentified; s__Rozellomycota_sp
268	0	3	0	0	0	0	0	0	0	0	0	0	k__Fungi; p__unidentified; c__unidentified; o__unidentified; f__unidentified; g__unidentified; s__Fungi_sp
227	0	26	0	0	0	0	0	0	0	0	0	0	k__Fungi; p__Basidiomycota; c__Agaricomycetes; o__Sebacinales; f__unidentified; g__unidentified; s__Sebacinales_sp
679	0	0	0	0	0	0	0	0	0	3	7	0	k__Fungi; p__Basidiomycota; c__Agaricomycetes; o__Cantharellales; f__Ceratobasidiaceae; g__unidentified; s__Ceratobasidiaceae_sp
638	0	0	0	0	0	0	0	0	0	2	2	0	k__Fungi; p__unidentified; c__unidentified; o__unidentified; f__unidentified; g__unidentified; s__Fungi_sp
269	0	1	10	0	0	0	0	0	0	0	0	0	k__Fungi; p__Basidiomycota; c__Agaricomycetes; o__Agaricales; f__Pluteaceae; g__Pluteus; s__Pluteus_plautus
228	1	864	0	0	0	0	0	10	35	199	236	564	k__Fungi; p__Zygomycota; c__Mortierellomycotina_cls_Incertae_sedis; o__Mortierellales; f__Mortierellaceae; g__Mortierella; s__Mortierella_camargensis
639	0	0	0	0	0	0	0	0	0	6	8	5	k__Fungi; p__Ascomycota; c__Sordariomycetes; o__Xylariales; f__Amphisphaeriaceae; g__Pestalotiopsis; s__Pestalotiopsis_sp
229	0	15	0	0	0	0	0	0	0	0	0	0	k__Fungi; p__unidentified; c__unidentified; o__unidentified; f__unidentified; g__unidentified; s__Fungi_sp
80	0	12	0	28	1	39	0	0	0	5	0	1	k__Fungi; p__Ascomycota; c__Sordariomycetes; o__Chaetosphaeriales; f__Chaetosphaeriaceae; g__Chloridium; s__Chloridium_sp
81	0	2	0	40	38	13	0	0	0	55	39	21	k__Fungi; p__Ascomycota; c__Sordariomycetes; o__Xylariales; f__Amphisphaeriaceae; g__Pestalotiopsis; s__Pestalotiopsis_rhododendri
190	15	0	0	0	0	0	0	0	0	0	0	0	k__Fungi; p__Basidiomycota; c__Agaricomycetes; o__unidentified; f__unidentified; g__unidentified; s__Agaricomycetes_sp
40	0	0	0	202	39	43	1	0	0	0	0	0	k__Fungi; p__Ascomycota; c__Sordariomycetes; o__Hypocreales; f__Nectriaceae; g__Volutella; s__Volutella_consors
970	0	0	0	0	0	0	0	0	0	0	0	6	k__Fungi; p__unidentified; c__unidentified; o__unidentified; f__unidentified; g__unidentified; s__Fungi_sp
82	0	0	0	19	0	0	0	0	0	0	0	0	k__Fungi; p__Ascomycota; c__Sordariomycetes; o__Hypocreales; f__Nectriaceae; g__Fusicolla; s__Fusicolla_violacea
560	0	0	0	0	0	0	0	0	0	6	6	7	k__Fungi; p__Ascomycota; c__Eurotiomycetes; o__Eurotiales; f__unidentified; g__unidentified; s__Eurotiales_sp
191	31	9	91	0	0	0	0	0	0	0	0	0	k__Fungi; p__unidentified; c__unidentified; o__unidentified; f__unidentified; g__unidentified; s__Fungi_sp
41	0	4	0	0	0	0	4	0	0	0	0	0	k__Plantae; p__unidentified; c__unidentified; o__unidentified; f__unidentified; g__unidentified; s__Plantae_sp
150	0	0	0	0	1	0	0	0	0	0	2	0	k__Fungi; p__Ascomycota; c__Sordariomycetes; o__Chaetosphaeriales; f__Chaetosphaeriaceae; g__Chaetosphaeria; s__Chaetosphaeria_sp
971	0	0	0	0	0	0	0	0	0	0	0	4	k__Fungi; p__Ascomycota; c__Eurotiomycetes; o__Eurotiales; f__Trichocomaceae; g__Aspergillus; s__Aspergillus_caesiellus
930	0	0	0	0	0	0	0	0	0	0	2	8	k__Fungi; p__unidentified; c__unidentified; o__unidentified; f__unidentified; g__unidentified; s__Fungi_sp
83	0	0	0	22	4	0	0	0	0	12	15	19	k__Fungi; p__unidentified; c__unidentified; o__unidentified; f__unidentified; g__unidentified; s__Fungi_sp
561	0	0	0	0	0	0	0	0	0	6	0	0	k__Fungi; p__Chytridiomycota; c__unidentified; o__unidentified; f__unidentified; g__unidentified; s__Chytridiomycota_sp
520	0	0	0	0	0	0	0	0	0	23	15	20	k__Fungi; p__unidentified; c__unidentified; o__unidentified; f__unidentified; g__unidentified; s__Fungi_sp
192	26	3	4	1	1	0	0	0	0	0	0	0	k__Fungi; p__Chytridiomycota; c__Chytridiomycetes; o__Chytridiales; f__Chytridiaceae; g__Phlyctochytrium; s__Phlyctochytrium_planicorne
42	7	166	8	0	0	0	13	0	0	4	0	0	k__Fungi; p__Basidiomycota; c__Agaricomycetes; o__Agaricales; f__unidentified; g__unidentified; s__Agaricales_sp
151	0	0	0	0	4	3	0	0	0	0	0	0	k__Fungi; p__Ascomycota; c__Sordariomycetes; o__Hypocreales; f__Nectriaceae; g__Thelonectria; s__Thelonectria_discophora
110	0	0	0	1	0	0	0	0	0	70	120	74	k__Fungi; p__Basidiomycota; c__Agaricomycetes; o__Agaricales; f__Pluteaceae; g__Pluteus; s__Pluteus_sp
972	0	0	0	0	0	0	0	0	0	0	0	3	k__Fungi; p__Ascomycota; c__Eurotiomycetes; o__Chaetothyriales; f__unidentified; g__unidentified; s__Chaetothyriales_sp
931	0	0	0	0	0	0	0	0	0	0	0	11	k__Fungi; p__Basidiomycota; c__Agaricomycetes; o__Hymenochaetales; f__Hymenochaetaceae; g__Inonotus; s__Inonotus_levis
84	261	580	205	72	230	66	0	0	0	2	0	0	k__Fungi; p__Ascomycota; c__Leotiomycetes; o__unidentified; f__unidentified; g__unidentified; s__Leotiomycetes_sp
562	0	0	0	0	0	0	0	0	0	12	0	0	k__Fungi; p__Ascomycota; c__Sordariomycetes; o__Sordariomycetidae_ord_Incertae_sedis; f__Papulosaceae; g__unidentified; s__Papulosaceae_sp
521	0	0	0	0	0	0	0	0	0	12	5	3	k__Fungi; p__Zygomycota; c__Mucoromycotina_cls_Incertae_sedis; o__Mucorales; f__Mucoraceae; g__Mucor; s__Mucor_racemosus
193	104	0	0	0	0	0	0	0	0	0	0	0	k__Fungi; p__Ascomycota; c__Sordariomycetes; o__Chaetosphaeriales; f__Chaetosphaeriaceae; g__Chaetosphaeria; s__Chaetosphaeria_fennica
43	83	73	2	8083	9293	5125	1	3	3	185	201	175	k__Fungi; p__unidentified; c__unidentified; o__unidentified; f__unidentified; g__unidentified; s__Fungi_sp
152	43	79	78	0	1	0	0	0	0	0	0	0	k__Fungi; p__Basidiomycota; c__Tremellomycetes; o__Tremellales; f__Tremellales_fam_Incertae_sedis; g__Mingxiaea; s__Mingxiaea_setariae
111	0	7	0	7	0	2	0	0	0	0	0	0	k__Fungi; p__Ascomycota; c__Leotiomycetes; o__Helotiales; f__unidentified; g__unidentified; s__Helotiales_sp
973	0	0	0	0	0	0	0	0	0	0	0	12	k__Fungi; p__Ascomycota; c__Sordariomycetes; o__Hypocreales; f__Clavicipitaceae; g__Metarhizium; s__Metarhizium_carneum
932	0	0	0	0	0	0	0	0	0	0	0	4	k__Fungi; p__Ascomycota; c__Dothideomycetes; o__Capnodiales; f__unidentified; g__unidentified; s__Capnodiales_sp
85	0	0	0	19	0	0	0	0	0	0	0	0	k__Fungi; p__Basidiomycota; c__unidentified; o__unidentified; f__unidentified; g__unidentified; s__Basidiomycota_sp
563	0	0	0	0	0	0	0	0	0	4	0	0	k__Fungi; p__unidentified; c__unidentified; o__unidentified; f__unidentified; g__unidentified; s__Fungi_sp
522	0	0	0	0	0	0	0	0	0	11	5	5	k__Fungi; p__Ascomycota; c__Sordariomycetes; o__Sordariales; f__Sordariales_fam_Incertae_sedis; g__Pleurothecium; s__Pleurothecium_semifecundum
44	0	0	0	0	0	0	7	0	0	0	0	0	k__Fungi; p__Ascomycota; c__Eurotiomycetes; o__Chaetothyriales; f__unidentified; g__unidentified; s__Chaetothyriales_sp
194	95	118	236	0	1	0	0	0	0	0	0	0	k__Fungi; p__Basidiomycota; c__Tremellomycetes; o__Tremellales; f__Tremellales_fam_Incertae_sedis; g__Mingxiaea; s__Mingxiaea_setariae
153	0	70	0	0	1	2	0	0	0	5	15	4	k__Fungi; p__Ascomycota; c__Leotiomycetes; o__Helotiales; f__Helotiaceae; g__Neobulgaria; s__Neobulgaria_pura
112	0	0	0	5	0	0	0	0	0	5	11	0	k__Fungi; p__Ascomycota; c__Sordariomycetes; o__Coniochaetales; f__unidentified; g__unidentified; s__Coniochaetales_sp
974	0	0	0	0	0	0	0	0	0	0	0	3	k__Fungi; p__unidentified; c__unidentified; o__unidentified; f__unidentified; g__unidentified; s__Fungi_sp
933	0	0	0	0	0	0	0	0	0	0	0	8	k__Fungi; p__Ascomycota; c__Sordariomycetes; o__Hypocreales; f__Ophiocordycipitaceae; g__Ophiocordyceps; s__Ophiocordyceps_tricentri
86	1	48	129	21	73	28	0	0	0	0	0	0	k__Fungi; p__Ascomycota; c__Leotiomycetes; o__Helotiales; f__unidentified; g__unidentified; s__Helotiales_sp
564	0	0	0	0	0	0	0	0	0	23	6	3	k__Fungi; p__Basidiomycota; c__Agaricomycetes; o__Agaricales; f__Clavariaceae; g__unidentified; s__Clavariaceae_sp
523	0	0	0	0	0	0	0	0	0	16	29	15	k__Protista; p__Cercozoa; c__unidentified; o__unidentified; f__unidentified; g__unidentified; s__Cercozoa_sp
45	0	0	0	0	0	0	5	0	0	61	77	56	k__Fungi; p__Ascomycota; c__Sordariomycetes; o__Hypocreales; f__Nectriaceae; g__unidentified; s__Nectriaceae_sp
195	30	64	90	0	0	0	0	0	0	0	0	0	k__Fungi; p__Basidiomycota; c__Tremellomycetes; o__Tremellales; f__Tremellales_fam_Incertae_sedis; g__Mingxiaea; s__Mingxiaea_setariae
154	0	4	0	0	1	0	0	0	0	0	3	3	k__Fungi; p__Ascomycota; c__Sordariomycetes; o__Hypocreales; f__Ophiocordycipitaceae; g__unidentified; s__Ophiocordycipitaceae_sp
113	0	0	0	4	12	0	0	0	0	0	0	0	k__Fungi; p__Basidiomycota; c__Agaricomycetes; o__Cantharellales; f__Ceratobasidiaceae; g__Ceratobasidium; s__Ceratobasidium_sp
975	0	0	0	0	0	0	0	0	0	0	0	3	k__Fungi; p__Ascomycota; c__Dothideomycetes; o__unidentified; f__unidentified; g__unidentified; s__Dothideomycetes_sp
934	0	0	0	0	0	0	0	0	0	0	0	7	k__Fungi; p__Basidiomycota; c__Agaricomycetes; o__Agaricales; f__unidentified; g__unidentified; s__Agaricales_sp
87	0	25	0	70	3	6	0	0	0	0	0	0	k__Fungi; p__Ascomycota; c__Sordariomycetes; o__Hypocreales; f__Nectriaceae; g__Cylindrocarpon; s__Cylindrocarpon_sp
565	0	0	0	0	0	0	0	0	0	3	10	3	k__Fungi; p__unidentified; c__unidentified; o__unidentified; f__unidentified; g__unidentified; s__Fungi_sp
524	0	0	0	0	0	0	0	0	0	5	1	1	k__Fungi; p__Ascomycota; c__unidentified; o__unidentified; f__unidentified; g__unidentified; s__Ascomycota_sp
46	0	0	0	0	0	0	2	0	0	45	72	164	k__Fungi; p__Ascomycota; c__Eurotiomycetes; o__Eurotiales; f__unidentified; g__unidentified; s__Eurotiales_sp
196	96	5	6	0	0	0	0	0	0	0	0	0	k__Fungi; p__Basidiomycota; c__Agaricomycetes; o__Hymenochaetales; f__Hymenochaetaceae; g__Pseudochaete; s__Pseudochaete_latesetosa
155	0	0	0	2	3	4	0	0	0	0	0	0	k__Fungi; p__Basidiomycota; c__Agaricomycetes; o__Agaricales; f__Mycenaceae; g__Mycena; s__Mycena_sp
114	3	0	0	8	107	317	0	0	1	0	0	0	k__Fungi; p__Ascomycota; c__Pezizomycotina_cls_Incertae_sedis; o__Pezizomycotina_ord_Incertae_sedis; f__Pezizomycotina_fam_Incertae_sedis; g__Robillarda; s__Robillarda_sessilis
976	0	0	0	0	0	0	0	0	0	0	2	6	k__Fungi; p__unidentified; c__unidentified; o__unidentified; f__unidentified; g__unidentified; s__Fungi_sp
935	0	0	0	0	0	0	0	0	0	0	0	4	k__Fungi; p__Ascomycota; c__unidentified; o__unidentified; f__unidentified; g__unidentified; s__Ascomycota_sp
88	0	0	0	8	2	1	0	0	0	1	0	2	k__Fungi; p__Zygomycota; c__Mucoromycotina_cls_Incertae_sedis; o__Mucorales; f__Umbelopsidaceae; g__Umbelopsis; s__Umbelopsis_sp
566	0	0	0	0	0	0	0	0	0	20	20	19	k__Fungi; p__Ascomycota; c__Pezizomycotina_cls_Incertae_sedis; o__Pezizomycotina_ord_Incertae_sedis; f__Pezizomycotina_fam_Incertae_sedis; g__Rhexodenticula; s__Rhexodenticula_cylindrospora
525	0	0	0	0	0	0	0	0	0	13	7	19	k__Fungi; p__Ascomycota; c__Leotiomycetes; o__Helotiales; f__Helotiaceae; g__Ionomidotis; s__Ionomidotis_irregularis
47	0	0	0	0	0	0	0	3	0	0	0	0	k__Fungi; p__Ascomycota; c__Orbiliomycetes; o__Orbiliales; f__Orbiliaceae; g__Monacrosporium; s__Monacrosporium_drechsleri
197	31	998	416	0	0	0	0	0	0	0	0	0	k__Fungi; p__Basidiomycota; c__Agaricomycetes; o__Cantharellales; f__Hydnaceae; g__Sistotrema; s__Sistotrema_sp
156	10	0	0	0	0	8	1	0	0	2	2	2	k__Fungi; p__Ascomycota; c__Leotiomycetes; o__Helotiales; f__unidentified; g__unidentified; s__Helotiales_sp
115	0	0	0	17	0	0	0	0	0	0	0	0	k__Fungi; p__Basidiomycota; c__Microbotryomycetes; o__Sporidiobolales; f__Sporidiobolales_fam_Incertae_sedis; g__Rhodotorula; s__Rhodotorula_sp
977	0	0	0	0	0	0	0	0	0	0	0	4	k__Fungi; p__unidentified; c__unidentified; o__unidentified; f__unidentified; g__unidentified; s__Fungi_sp
936	0	0	0	0	0	0	0	0	0	0	0	4	k__Fungi; p__unidentified; c__unidentified; o__unidentified; f__unidentified; g__unidentified; s__Fungi_sp
89	0	0	0	23	0	0	0	0	0	0	0	0	k__Fungi; p__Zygomycota; c__Mortierellomycotina_cls_Incertae_sedis; o__Mortierellales; f__Mortierellaceae; g__Dissophora; s__Dissophora_ornata
567	0	0	0	0	0	0	0	0	0	7	8	2	k__Fungi; p__unidentified; c__unidentified; o__unidentified; f__unidentified; g__unidentified; s__Fungi_sp
526	0	0	0	0	0	0	0	0	0	8	0	1	k__Fungi; p__unidentified; c__unidentified; o__unidentified; f__unidentified; g__unidentified; s__Fungi_sp
48	0	0	0	0	0	0	0	3	0	51	64	60	k__Fungi; p__unidentified; c__unidentified; o__unidentified; f__unidentified; g__unidentified; s__Fungi_sp
198	10	0	0	0	0	0	0	0	0	0	0	0	k__Fungi; p__Zygomycota; c__Mortierellomycotina_cls_Incertae_sedis; o__Mortierellales; f__Mortierellaceae; g__Mortierella; s__Mortierella_sp
157	0	0	0	0	0	26	0	0	0	0	0	2	k__Fungi; p__unidentified; c__unidentified; o__unidentified; f__unidentified; g__unidentified; s__Fungi_sp
116	0	0	0	4	0	0	0	0	0	0	0	0	k__Fungi; p__Ascomycota; c__Sordariomycetes; o__Hypocreales; f__Nectriaceae; g__Fusicolla; s__Fusicolla_sp
978	0	0	0	0	0	0	0	0	0	0	0	6	k__Fungi; p__Ascomycota; c__Leotiomycetes; o__Helotiales; f__unidentified; g__unidentified; s__Helotiales_sp
937	0	0	0	0	0	0	0	0	0	0	0	4	k__Fungi; p__Ascomycota; c__Dothideomycetes; o__Capnodiales; f__Teratosphaeriaceae; g__Xenophacidiella; s__Xenophacidiella_pseudocatenata
568	0	0	0	0	0	0	0	0	0	8	6	5	k__Fungi; p__Basidiomycota; c__Agaricomycetes; o__Agaricales; f__Clavariaceae; g__unidentified; s__Clavariaceae_sp
527	0	0	0	0	0	0	0	0	0	4	0	0	k__Fungi; p__Chytridiomycota; c__Chytridiomycetes; o__Rhizophydiales; f__Rhizophydiaceae; g__Rhizophydium; s__Rhizophydium_brooksianum
49	11	81	0	2	1	1	0	1	1	5	7	12	k__Fungi; p__Ascomycota; c__Sordariomycetes; o__Sordariales; f__Chaetomiaceae; g__Trichocladium; s__Trichocladium_opacum
199	7	21	0	0	0	0	0	0	0	0	0	0	k__Fungi; p__Ascomycota; c__Leotiomycetes; o__Helotiales; f__Helotiaceae; g__Hymenoscyphus; s__Hymenoscyphus_sp
158	0	0	0	1	0	52	0	0	0	2	8	24	k__Fungi; p__Ascomycota; c__Sordariomycetes; o__Hypocreales; f__Bionectriaceae; g__Clonostachys; s__Clonostachys_sp
117	41	153	431	6	25	1	0	0	0	0	0	0	k__Fungi; p__Basidiomycota; c__Agaricomycetes; o__Agaricales; f__Mycenaceae; g__Mycena; s__Mycena_metata
979	0	0	0	0	0	0	0	0	0	0	0	2	k__Fungi; p__Basidiomycota; c__Agaricomycetes; o__Agaricales; f__Clavariaceae; g__unidentified; s__Clavariaceae_sp
938	0	0	0	0	0	0	0	0	0	1	2	12	k__Fungi; p__unidentified; c__unidentified; o__unidentified; f__unidentified; g__unidentified; s__Fungi_sp
569	0	0	0	0	0	0	0	0	0	12	18	12	k__Fungi; p__Ascomycota; c__unidentified; o__unidentified; f__unidentified; g__unidentified; s__Ascomycota_sp
528	0	0	0	0	0	0	0	0	0	5	5	0	k__Fungi; p__Basidiomycota; c__Agaricomycetes; o__Hymenochaetales; f__Hymenochaetaceae; g__Inonotus; s__Inonotus_levis
159	0	0	0	0	0	4	0	0	0	2	0	0	k__Fungi; p__Ascomycota; c__unidentified; o__unidentified; f__unidentified; g__unidentified; s__Ascomycota_sp
118	0	1	0	5	0	0	0	0	0	0	0	0	k__Fungi; p__Ascomycota; c__Sordariomycetes; o__Ophiostomatales; f__Ophiostomataceae; g__Ophiostoma; s__Ophiostoma_sp
939	0	0	0	0	0	0	0	0	0	2	0	5	k__Fungi; p__Ascomycota; c__unidentified; o__unidentified; f__unidentified; g__unidentified; s__Ascomycota_sp
529	0	0	0	0	0	0	0	0	0	13	0	0	k__Fungi; p__Chytridiomycota; c__Chytridiomycetes; o__Spizellomycetales; f__Spizellomycetaceae; g__Spizellomyces; s__Spizellomyces_pseudodichotomus
119	0	0	0	3	7	0	0	0	0	0	0	0	k__Fungi; p__Zygomycota; c__Mucoromycotina_cls_Incertae_sedis; o__Mucorales; f__Umbelopsidaceae; g__Umbelopsis; s__Umbelopsis_sp
490	0	0	0	0	0	0	0	0	0	12	6	11	k__Fungi; p__unidentified; c__unidentified; o__unidentified; f__unidentified; g__unidentified; s__Fungi_sp
860	0	0	0	0	0	0	0	0	0	0	6	0	k__Fungi; p__Ascomycota; c__Eurotiomycetes; o__Eurotiales; f__Trichocomaceae; g__Penicillium; s__Penicillium_sp
491	0	0	0	0	0	0	0	0	0	5	0	0	k__Fungi; p__Ascomycota; c__unidentified; o__unidentified; f__unidentified; g__unidentified; s__Ascomycota_sp
450	0	0	0	0	0	0	0	0	0	11	3	0	k__Fungi; p__Basidiomycota; c__Agaricomycetes; o__Cantharellales; f__Hydnaceae; g__Hydnum; s__Hydnum_repandum
861	0	0	0	0	0	0	0	0	0	23	27	30	k__Fungi; p__Ascomycota; c__Sordariomycetes; o__Sordariales; f__Lasiosphaeriaceae; g__Cercophora; s__Cercophora_sparsa
820	0	0	0	0	0	0	0	0	0	0	2	0	k__Fungi; p__Ascomycota; c__Dothideomycetes; o__unidentified; f__unidentified; g__unidentified; s__Dothideomycetes_sp
492	0	0	0	0	0	0	0	0	0	35	32	20	k__Fungi; p__Ascomycota; c__Eurotiomycetes; o__Chaetothyriales; f__Herpotrichiellaceae; g__Cladophialophora; s__Cladophialophora_sp
451	0	0	0	0	0	0	0	0	0	32	34	65	k__Fungi; p__Rozellomycota; c__unidentified; o__unidentified; f__unidentified; g__unidentified; s__Rozellomycota_sp
410	0	0	0	0	0	0	0	0	0	8	19	4	k__Fungi; p__Basidiomycota; c__Agaricomycetes; o__Trechisporales; f__Hydnodontaceae; g__Subulicystidium; s__Subulicystidium_longisporum
862	0	0	0	0	0	0	0	0	0	3	6	16	k__Fungi; p__Ascomycota; c__Leotiomycetes; o__Leotiomycetes_ord_Incertae_sedis; f__Myxotrichaceae; g__Oidiodendron; s__Oidiodendron_cereale
821	0	0	0	0	0	0	0	0	0	0	4	1	k__Fungi; p__Basidiomycota; c__Agaricomycetes; o__Agaricales; f__Bolbitiaceae; g__Bolbitius; s__Bolbitius_titubans
493	0	0	0	0	0	0	0	0	0	10	4	0	k__Fungi; p__Ascomycota; c__Sordariomycetes; o__Sordariales; f__Sordariales_fam_Incertae_sedis; g__Pleurothecium; s__Pleurothecium_semifecundum
452	0	0	0	0	0	0	0	0	0	10	27	36	k__Fungi; p__Basidiomycota; c__Agaricomycetes; o__Agaricales; f__Entolomataceae; g__Entoloma; s__Entoloma_coelestinum
411	0	0	0	0	0	0	0	0	0	17	10	0	k__Fungi; p__Ascomycota; c__Leotiomycetes; o__Helotiales; f__unidentified; g__unidentified; s__Helotiales_sp
863	0	0	0	0	0	0	0	0	0	0	3	8	k__Fungi; p__Basidiomycota; c__Agaricomycetes; o__Agaricales; f__Clavariaceae; g__Clavaria; s__Clavaria_amoenoides
822	0	0	0	0	0	0	0	0	0	0	2	0	k__Fungi; p__Ascomycota; c__Pezizomycotina_cls_Incertae_sedis; o__Pezizomycotina_ord_Incertae_sedis; f__Pezizomycotina_fam_Incertae_sedis; g__Pseudoacrodictys; s__Pseudoacrodictys_balansae
494	0	0	0	0	0	0	0	0	0	11	4	0	k__Fungi; p__Ascomycota; c__Sordariomycetes; o__Sordariomycetes_ord_Incertae_sedis; f__Sordariomycetes_fam_Incertae_sedis; g__Pleurotheciella; s__Pleurotheciella_centenaria
453	0	0	0	0	0	0	0	0	0	42	77	0	k__Fungi; p__Chytridiomycota; c__Chytridiomycetes; o__Spizellomycetales; f__Spizellomycetaceae; g__Powellomyces; s__Powellomyces_hirtus
412	0	0	0	0	0	0	0	0	0	8	0	0	k__Fungi; p__Ascomycota; c__Sordariomycetes; o__Chaetosphaeriales; f__Chaetosphaeriaceae; g__Chaetosphaeria; s__Chaetosphaeria_myriocarpa
864	0	0	0	0	0	0	0	0	0	0	3	2	k__Fungi; p__Basidiomycota; c__Agaricomycetes; o__Sebacinales; f__Sebacinaceae; g__Sebacina; s__Sebacina_sp
823	0	0	0	0	0	0	0	0	0	0	3	0	k__Fungi; p__Ascomycota; c__Sordariomycetes; o__Hypocreales; f__Nectriaceae; g__Neonectria; s__Neonectria_platycephala
495	0	0	0	0	0	0	0	0	0	4	16	1	k__Fungi; p__unidentified; c__unidentified; o__unidentified; f__unidentified; g__unidentified; s__Fungi_sp
454	0	0	0	0	0	1	0	0	0	30	13	21	k__Fungi; p__Basidiomycota; c__Tremellomycetes; o__Filobasidiales; f__Piskurozymaceae; g__Solicoccozyma; s__Solicoccozyma_terrea
413	0	0	0	0	0	0	0	0	0	11	9	6	k__Fungi; p__Chytridiomycota; c__Chytridiomycetes; o__Lobulomycetales; f__Lobulomycetales_fam_Incertae_sedis; g__Alogomyces; s__Alogomyces_tanneri
865	0	0	0	0	0	0	0	0	0	0	4	0	k__Protista; p__Cercozoa; c__unidentified; o__unidentified; f__unidentified; g__unidentified; s__Cercozoa_sp
824	0	0	0	0	0	0	0	0	0	0	9	0	k__Fungi; p__unidentified; c__unidentified; o__unidentified; f__unidentified; g__unidentified; s__Fungi_sp
496	0	0	0	0	0	0	0	0	0	11	0	0	k__Fungi; p__Basidiomycota; c__Agaricomycetes; o__Thelephorales; f__Thelephoraceae; g__unidentified; s__Thelephoraceae_sp
455	0	0	0	0	0	0	0	0	0	35	41	20	k__Fungi; p__Chytridiomycota; c__Chytridiomycetes; o__Spizellomycetales; f__Spizellomycetaceae; g__Spizellomyces; s__Spizellomyces_pseudodichotomus
414	0	0	0	0	0	0	0	0	0	27	49	26	k__Fungi; p__unidentified; c__unidentified; o__unidentified; f__unidentified; g__unidentified; s__Fungi_sp
866	0	0	0	0	0	0	0	0	0	1	4	2	k__Fungi; p__Ascomycota; c__Sordariomycetes; o__Coniochaetales; f__Coniochaetaceae; g__unidentified; s__Coniochaetaceae_sp
825	0	0	0	0	0	0	0	0	0	0	3	0	k__Fungi; p__Zygomycota; c__Zygomycota_cls_Incertae_sedis; o__Basidiobolales; f__Basidiobolaceae; g__Basidiobolus; s__Basidiobolus_sp
497	0	0	0	0	0	0	0	0	0	16	4	8	k__Fungi; p__Basidiomycota; c__Agaricomycetes; o__Agaricales; f__Niaceae; g__Lachnella; s__Lachnella_villosa
456	0	0	0	0	0	0	0	0	0	18	21	15	k__Fungi; p__unidentified; c__unidentified; o__unidentified; f__unidentified; g__unidentified; s__Fungi_sp
415	0	0	0	0	0	0	0	0	0	68	77	29	k__Fungi; p__Zygomycota; c__Mortierellomycotina_cls_Incertae_sedis; o__Mortierellales; f__Mortierellaceae; g__Mortierella; s__Mortierella_amoeboidea
867	0	0	0	0	0	0	0	0	0	1	3	11	k__Fungi; p__Basidiomycota; c__Agaricomycetes; o__Agaricales; f__unidentified; g__unidentified; s__Agaricales_sp
826	0	0	0	0	0	0	0	0	0	0	8	5	k__Fungi; p__unidentified; c__unidentified; o__unidentified; f__unidentified; g__unidentified; s__Fungi_sp
498	0	0	0	0	0	0	0	0	0	3	0	16	k__Fungi; p__unidentified; c__unidentified; o__unidentified; f__unidentified; g__unidentified; s__Fungi_sp
457	0	0	0	0	0	0	0	0	0	5	1	42	k__Fungi; p__unidentified; c__unidentified; o__unidentified; f__unidentified; g__unidentified; s__Fungi_sp
416	0	0	0	0	0	0	0	0	0	3	0	2	k__Fungi; p__Ascomycota; c__Leotiomycetes; o__Helotiales; f__unidentified; g__unidentified; s__Helotiales_sp
868	0	0	0	0	0	0	0	0	0	0	5	3	k__Fungi; p__Ascomycota; c__Sordariomycetes; o__Hypocreales; f__unidentified; g__unidentified; s__Hypocreales_sp
827	0	0	0	0	0	0	0	0	0	0	6	0	k__Fungi; p__Ascomycota; c__unidentified; o__unidentified; f__unidentified; g__unidentified; s__Ascomycota_sp
499	0	0	0	0	0	0	0	0	0	11	1	0	k__Fungi; p__Ascomycota; c__Sordariomycetes; o__Xylariales; f__Xylariaceae; g__Biscogniauxia; s__Biscogniauxia_sp
458	0	0	0	0	0	0	0	0	0	29	29	7	k__Fungi; p__unidentified; c__unidentified; o__unidentified; f__unidentified; g__unidentified; s__Fungi_sp
417	0	0	0	0	0	0	0	0	0	15	6	10	k__Fungi; p__Ascomycota; c__Sordariomycetes; o__unidentified; f__unidentified; g__unidentified; s__Sordariomycetes_sp
869	0	0	0	0	0	0	0	0	0	0	5	0	k__Fungi; p__Ascomycota; c__unidentified; o__unidentified; f__unidentified; g__unidentified; s__Ascomycota_sp
828	0	0	0	0	0	0	0	0	0	2	31	10	k__Fungi; p__Basidiomycota; c__Agaricomycetes; o__unidentified; f__unidentified; g__unidentified; s__Agaricomycetes_sp
459	0	0	0	0	0	0	0	0	0	26	48	62	k__Fungi; p__unidentified; c__unidentified; o__unidentified; f__unidentified; g__unidentified; s__Fungi_sp
418	0	0	0	0	0	0	0	0	0	23	0	21	k__Fungi; p__Ascomycota; c__Sordariomycetes; o__Sordariales; f__Chaetomiaceae; g__unidentified; s__Chaetomiaceae_sp
829	0	0	0	0	0	0	0	0	0	0	5	1	k__Fungi; p__unidentified; c__unidentified; o__unidentified; f__unidentified; g__unidentified; s__Fungi_sp
419	0	0	0	0	0	0	0	0	0	27	11	19	k__Fungi; p__unidentified; c__unidentified; o__unidentified; f__unidentified; g__unidentified; s__Fungi_sp
790	0	0	0	0	0	0	0	0	0	78	137	116	k__Fungi; p__Basidiomycota; c__Agaricomycetes; o__Agaricales; f__Pluteaceae; g__Pluteus; s__Pluteus_sp
380	0	0	0	0	0	0	0	0	0	122	124	76	k__Fungi; p__Ascomycota; c__Leotiomycetes; o__Helotiales; f__unidentified; g__unidentified; s__Helotiales_sp
791	0	0	0	0	0	0	0	0	0	0	22	15	k__Fungi; p__Basidiomycota; c__Microbotryomycetes; o__Heterogastridiales; f__Heterogastridiaceae; g__Heterogastridium; s__Heterogastridium_pycnidioideum
750	0	0	0	0	0	0	0	0	0	0	4	0	k__Fungi; p__Ascomycota; c__unidentified; o__unidentified; f__unidentified; g__unidentified; s__Ascomycota_sp
381	0	0	0	0	0	0	0	0	0	27	25	24	k__Fungi; p__unidentified; c__unidentified; o__unidentified; f__unidentified; g__unidentified; s__Fungi_sp
340	0	0	0	0	0	0	0	0	0	6	0	3	k__Fungi; p__Ascomycota; c__Pezizomycotina_cls_Incertae_sedis; o__Pezizomycotina_ord_Incertae_sedis; f__Pezizomycotina_fam_Incertae_sedis; g__Leptodiscella; s__Leptodiscella_sp
792	0	0	0	0	0	0	0	0	0	0	6	0	k__Fungi; p__Ascomycota; c__Sordariomycetes; o__Hypocreales; f__Nectriaceae; g__Fusarium; s__Fusarium_oxysporum
751	0	0	0	0	0	0	0	0	0	0	4	0	k__Fungi; p__Zygomycota; c__Mucoromycotina_cls_Incertae_sedis; o__Endogonales; f__Endogonaceae; g__Endogone; s__Endogone_sp
710	0	0	0	0	0	0	0	0	0	4	0	0	k__Fungi; p__Ascomycota; c__Eurotiomycetes; o__Chaetothyriales; f__Chaetothyriaceae; g__Cyphellophora; s__Cyphellophora_laciniata
382	0	0	0	0	0	0	0	0	0	4	1	2	k__Protista; p__Cercozoa; c__unidentified; o__unidentified; f__unidentified; g__unidentified; s__Cercozoa_sp
341	2	0	0	0	0	0	0	0	0	283	205	1182	k__Fungi; p__Basidiomycota; c__Agaricomycetes; o__Agaricales; f__unidentified; g__unidentified; s__Agaricales_sp
300	0	0	0	0	0	0	0	0	0	247	365	531	k__Fungi; p__Ascomycota; c__Leotiomycetes; o__Helotiales; f__unidentified; g__unidentified; s__Helotiales_sp
793	0	0	0	0	0	0	0	0	0	0	8	0	k__Fungi; p__Ascomycota; c__Eurotiomycetes; o__Chaetothyriales; f__Herpotrichiellaceae; g__Exophiala; s__Exophiala_brunnea
752	0	0	0	0	0	0	0	0	0	0	8	0	k__Fungi; p__unidentified; c__unidentified; o__unidentified; f__unidentified; g__unidentified; s__Fungi_sp
711	0	0	0	0	0	0	0	0	0	1	2	8	k__Fungi; p__Ascomycota; c__Dothideomycetes; o__Pleosporales; f__Pleosporaceae; g__Dendryphion; s__Dendryphion_nanum
383	0	0	0	0	0	0	0	0	0	8	0	3	k__Fungi; p__unidentified; c__unidentified; o__unidentified; f__unidentified; g__unidentified; s__Fungi_sp
342	0	0	0	0	0	0	0	0	0	336	213	155	k__Fungi; p__Basidiomycota; c__Agaricomycetes; o__Agaricales; f__Inocybaceae; g__Simocybe; s__Simocybe_sp
301	0	0	0	0	0	0	0	0	0	273	245	179	k__Fungi; p__Ascomycota; c__Sordariomycetes; o__Sordariales; f__Lasiosphaeriaceae; g__Schizothecium; s__Schizothecium_glutinans
794	0	0	0	0	0	0	0	0	0	0	7	0	k__Fungi; p__Ascomycota; c__unidentified; o__unidentified; f__unidentified; g__unidentified; s__Ascomycota_sp
753	0	0	0	0	0	0	0	0	0	0	13	0	k__Fungi; p__Basidiomycota; c__Agaricomycetes; o__Cantharellales; f__Ceratobasidiaceae; g__unidentified; s__Ceratobasidiaceae_sp
712	0	0	0	0	0	0	0	0	0	2	2	5	k__Fungi; p__Ascomycota; c__Sordariomycetes; o__Hypocreales; f__Hypocreales_fam_Incertae_sedis; g__Acremonium; s__Acremonium_nepalense
384	0	0	0	0	0	0	0	0	0	12	0	0	k__Fungi; p__Basidiomycota; c__Agaricomycetes; o__Cantharellales; f__Botryobasidiaceae; g__Botryobasidium; s__Botryobasidium_conspersum
343	0	0	0	0	0	0	0	0	0	10	4	6	k__Fungi; p__Ascomycota; c__Dothideomycetes; o__Pleosporales; f__Pleosporales_fam_Incertae_sedis; g__Pyrenochaeta; s__Pyrenochaeta_sp
302	0	0	0	0	0	0	0	0	0	755	1119	809	k__Fungi; p__Basidiomycota; c__Agaricomycetes; o__Trechisporales; f__Hydnodontaceae; g__Subulicystidium; s__Subulicystidium_sp
795	0	0	0	0	0	0	0	0	0	0	10	1	k__Fungi; p__Ascomycota; c__Dothideomycetes; o__Pleosporales; f__Teichosporaceae; g__unidentified; s__Teichosporaceae_sp
754	0	0	0	0	0	0	0	0	0	2	13	0	k__Fungi; p__Chytridiomycota; c__Chytridiomycetes; o__unidentified; f__unidentified; g__unidentified; s__Chytridiomycetes_sp
713	0	0	0	0	0	0	0	0	0	2	0	3	k__Fungi; p__unidentified; c__unidentified; o__unidentified; f__unidentified; g__unidentified; s__Fungi_sp
385	0	0	0	0	0	0	0	0	0	2	0	0	k__Fungi; p__unidentified; c__unidentified; o__unidentified; f__unidentified; g__unidentified; s__Fungi_sp
344	0	0	0	0	0	0	0	0	0	42	44	37	k__Fungi; p__Ascomycota; c__Leotiomycetes; o__Helotiales; f__Hyaloscyphaceae; g__Unguicularia; s__Unguicularia_carestiana
303	0	0	0	0	0	0	0	1	0	104	41	171	k__Fungi; p__Zygomycota; c__Mortierellomycotina_cls_Incertae_sedis; o__Mortierellales; f__Mortierellaceae; g__Mortierella; s__Mortierella_gamsii
796	0	0	0	0	0	0	0	0	0	0	13	0	k__Fungi; p__Basidiomycota; c__Agaricomycetes; o__Agaricales; f__Psathyrellaceae; g__Coprinellus; s__Coprinellus_radicellus
755	0	0	0	0	0	0	0	0	0	0	5	18	k__Fungi; p__Ascomycota; c__Sordariomycetes; o__Sordariales; f__unidentified; g__unidentified; s__Sordariales_sp
714	0	0	0	0	0	0	0	0	0	5	1	8	k__Fungi; p__Ascomycota; c__Sordariomycetes; o__Hypocreales; f__Hypocreaceae; g__Trichoderma; s__Trichoderma_longibrachiatum
386	0	0	0	0	0	0	0	0	0	7	4	9	k__Fungi; p__Ascomycota; c__unidentified; o__unidentified; f__unidentified; g__unidentified; s__Ascomycota_sp
345	0	0	0	0	0	0	0	0	0	2	0	0	k__Fungi; p__unidentified; c__unidentified; o__unidentified; f__unidentified; g__unidentified; s__Fungi_sp
304	0	0	0	0	0	0	0	0	0	121	105	149	k__Fungi; p__Ascomycota; c__Sordariomycetes; o__Hypocreales; f__Nectriaceae; g__unidentified; s__Nectriaceae_sp
797	0	0	0	0	0	0	0	0	0	0	5	0	k__Fungi; p__Ascomycota; c__Sordariomycetes; o__Chaetosphaeriales; f__Chaetosphaeriaceae; g__Chaetosphaeria; s__Chaetosphaeria_sp
756	0	0	0	0	0	0	0	0	0	2	4	0	k__Fungi; p__unidentified; c__unidentified; o__unidentified; f__unidentified; g__unidentified; s__Fungi_sp
715	0	0	0	0	0	0	0	0	0	3	0	2	k__Fungi; p__Ascomycota; c__Sordariomycetes; o__Sordariomycetidae_ord_Incertae_sedis; f__Glomerellaceae; g__Colletotrichum; s__Colletotrichum_anthrisci
387	0	0	0	0	0	0	0	0	0	4	2	0	k__Fungi; p__Ascomycota; c__unidentified; o__unidentified; f__unidentified; g__unidentified; s__Ascomycota_sp
346	0	0	0	0	0	0	0	0	0	347	515	398	k__Fungi; p__Basidiomycota; c__Agaricomycetes; o__Agaricales; f__Pluteaceae; g__Pluteus; s__Pluteus_eludens
305	0	0	0	0	0	1	0	0	0	5190	4608	5008	k__Fungi; p__Basidiomycota; c__Agaricomycetes; o__Agaricales; f__Inocybaceae; g__Simocybe; s__Simocybe_sp
798	0	0	0	0	0	0	0	0	0	0	5	0	k__Fungi; p__unidentified; c__unidentified; o__unidentified; f__unidentified; g__unidentified; s__Fungi_sp
757	0	0	0	0	0	0	0	0	0	3	18	1	k__Fungi; p__Ascomycota; c__Orbiliomycetes; o__Orbiliales; f__unidentified; g__unidentified; s__Orbiliales_sp
716	0	0	0	0	0	0	0	0	0	4	0	0	k__Fungi; p__Ascomycota; c__Pezizomycetes; o__Pezizales; f__Pyronemataceae; g__unidentified; s__Pyronemataceae_sp
388	0	0	0	0	0	0	0	0	0	74	86	164	k__Fungi; p__Basidiomycota; c__Agaricomycetes; o__Trechisporales; f__unidentified; g__unidentified; s__Trechisporales_sp
347	0	0	0	0	0	0	0	0	0	25	5	25	k__Fungi; p__Ascomycota; c__unidentified; o__unidentified; f__unidentified; g__unidentified; s__Ascomycota_sp
306	0	0	0	0	0	0	0	0	0	32	3	0	k__Fungi; p__Ascomycota; c__Sordariomycetes; o__Sordariales; f__Lasiosphaeriaceae; g__unidentified; s__Lasiosphaeriaceae_sp
799	0	0	0	0	0	0	0	0	0	0	6	0	k__Fungi; p__unidentified; c__unidentified; o__unidentified; f__unidentified; g__unidentified; s__Fungi_sp
758	0	0	0	0	0	0	0	0	0	1	4	5	k__Fungi; p__Ascomycota; c__Sordariomycetes; o__Microascales; f__Microascaceae; g__Pithoascus; s__Pithoascus_nidicola
717	0	0	0	0	0	0	0	0	0	3	9	1	k__Fungi; p__unidentified; c__unidentified; o__unidentified; f__unidentified; g__unidentified; s__Fungi_sp
389	0	0	0	0	0	0	0	0	0	33	51	52	k__Fungi; p__Ascomycota; c__Sordariomycetes; o__Sordariales; f__Lasiosphaeriaceae; g__Cercophora; s__Cercophora_sp
348	0	0	0	0	0	0	0	0	0	78	63	2	k__Fungi; p__Ascomycota; c__Saccharomycetes; o__Saccharomycetales; f__Saccharomycetales_fam_Incertae_sedis; g__Spathaspora; s__Spathaspora_arborariae
307	0	0	0	0	0	0	0	0	0	94	68	36	k__Fungi; p__unidentified; c__unidentified; o__unidentified; f__unidentified; g__unidentified; s__Fungi_sp
759	0	0	0	0	0	0	0	0	0	0	3	6	k__Fungi; p__Ascomycota; c__Pezizomycotina_cls_Incertae_sedis; o__Pezizomycotina_ord_Incertae_sedis; f__Pezizomycotina_fam_Incertae_sedis; g__Phragmocephala; s__Phragmocephala_sp
718	0	0	0	0	0	0	0	0	0	3	11	9	k__Fungi; p__Ascomycota; c__Sordariomycetes; o__Sordariales; f__Sordariales_fam_Incertae_sedis; g__Pleurothecium; s__Pleurothecium_semifecundum
349	0	0	0	0	0	0	0	0	0	200	285	224	k__Fungi; p__Ascomycota; c__Pezizomycotina_cls_Incertae_sedis; o__Pezizomycotina_ord_Incertae_sedis; f__Pezizomycotina_fam_Incertae_sedis; g__Bactrodesmiastrum; s__Bactrodesmiastrum_obovatum
308	0	0	0	0	0	0	0	0	0	32	39	73	k__Fungi; p__Ascomycota; c__Leotiomycetes; o__Helotiales; f__unidentified; g__unidentified; s__Helotiales_sp
719	0	0	0	0	0	0	0	0	0	4	4	11	k__Protista; p__Cercozoa; c__unidentified; o__unidentified; f__unidentified; g__unidentified; s__Cercozoa_sp
309	0	0	0	0	0	0	0	0	0	420	543	413	k__Fungi; p__Basidiomycota; c__Agaricomycetes; o__Sebacinales; f__Sebacinales_Group_B; g__unidentified; s__Sebacinales_Group_B_sp
680	0	0	0	0	0	0	0	0	0	4	0	0	k__Fungi; p__Ascomycota; c__Eurotiomycetes; o__Chaetothyriales; f__unidentified; g__unidentified; s__Chaetothyriales_sp
270	0	5	0	1	0	0	0	0	0	0	0	0	k__Fungi; p__Ascomycota; c__Sordariomycetes; o__unidentified; f__unidentified; g__unidentified; s__Sordariomycetes_sp
681	0	0	0	0	0	0	0	0	0	3	3	0	k__Fungi; p__Ascomycota; c__unidentified; o__unidentified; f__unidentified; g__unidentified; s__Ascomycota_sp
640	0	0	0	0	0	0	0	0	0	5	0	0	k__Fungi; p__Basidiomycota; c__Agaricomycetes; o__Sebacinales; f__Sebacinaceae; g__Sebacina; s__Sebacina_sp
271	2	1	5168	0	0	0	0	0	0	0	0	0	k__Fungi; p__Basidiomycota; c__Agaricomycetes; o__Trechisporales; f__Hydnodontaceae; g__unidentified; s__Hydnodontaceae_sp
230	0	5	0	0	0	0	0	0	0	0	0	0	k__Fungi; p__Ascomycota; c__Eurotiomycetes; o__Eurotiales; f__Trichocomaceae; g__unidentified; s__Trichocomaceae_sp
682	0	0	0	0	0	0	0	0	0	3	2	0	k__Fungi; p__Ascomycota; c__Pezizomycotina_cls_Incertae_sedis; o__Pezizomycotina_ord_Incertae_sedis; f__Pezizomycotina_fam_Incertae_sedis; g__Torula; s__Torula_hollandica
641	0	0	0	0	0	0	0	0	0	14	22	5	k__Fungi; p__unidentified; c__unidentified; o__unidentified; f__unidentified; g__unidentified; s__Fungi_sp
600	0	0	0	0	0	0	0	0	0	5	0	0	k__Fungi; p__Rozellomycota; c__unidentified; o__unidentified; f__unidentified; g__unidentified; s__Rozellomycota_sp
272	0	0	13	0	0	0	0	0	0	0	0	0	k__Fungi; p__Ascomycota; c__Sordariomycetes; o__Ophiostomatales; f__Ophiostomataceae; g__Sporothrix; s__Sporothrix_schenckii
231	1	45	1	0	0	0	0	0	0	0	0	0	k__Fungi; p__Basidiomycota; c__Agaricomycetes; o__Agaricales; f__Entolomataceae; g__Clitopilus; s__Clitopilus_cystidiatus
683	0	0	0	0	0	0	0	0	0	2	4	5	k__Fungi; p__Ascomycota; c__unidentified; o__unidentified; f__unidentified; g__unidentified; s__Ascomycota_sp
642	0	0	0	0	0	0	0	0	0	3	0	4	k__Fungi; p__Ascomycota; c__Sordariomycetes; o__unidentified; f__unidentified; g__unidentified; s__Sordariomycetes_sp
601	0	0	0	0	0	0	0	0	0	14	0	6	k__Fungi; p__Ascomycota; c__Pezizomycotina_cls_Incertae_sedis; o__Pezizomycotina_ord_Incertae_sedis; f__Pezizomycotina_fam_Incertae_sedis; g__Phragmocephala; s__Phragmocephala_stemphylioides
273	0	0	17	0	0	0	0	0	0	0	0	0	k__Fungi; p__Ascomycota; c__Leotiomycetes; o__Leotiomycetes_ord_Incertae_sedis; f__Myxotrichaceae; g__Oidiodendron; s__Oidiodendron_sp
232	0	11	0	1	0	0	0	0	0	0	4	0	k__Fungi; p__Ascomycota; c__Leotiomycetes; o__unidentified; f__unidentified; g__unidentified; s__Leotiomycetes_sp
684	0	0	0	0	0	0	0	0	0	4	0	0	k__Fungi; p__Ascomycota; c__unidentified; o__unidentified; f__unidentified; g__unidentified; s__Ascomycota_sp
643	0	0	0	0	0	0	0	0	0	4	0	0	k__Fungi; p__Basidiomycota; c__Agaricomycetes; o__Agaricales; f__Inocybaceae; g__Inocybe; s__Inocybe_curvipes
602	0	0	0	0	0	0	0	0	0	2	0	7	k__Fungi; p__Ascomycota; c__unidentified; o__unidentified; f__unidentified; g__unidentified; s__Ascomycota_sp
274	0	0	61	0	0	0	0	0	0	16	67	8	k__Fungi; p__Ascomycota; c__Sordariomycetes; o__Sordariales; f__Sordariales_fam_Incertae_sedis; g__Pleurothecium; s__Pleurothecium_recurvatum
233	0	26	0	0	0	0	0	0	0	0	0	0	k__Fungi; p__Zygomycota; c__Mortierellomycotina_cls_Incertae_sedis; o__Mortierellales; f__Mortierellaceae; g__Mortierella; s__Mortierella_turficola
685	0	0	0	0	0	0	0	0	0	4	12	4	k__Protista; p__Cercozoa; c__unidentified; o__unidentified; f__unidentified; g__unidentified; s__Cercozoa_sp
644	0	0	0	0	0	0	0	0	0	5	0	0	k__Fungi; p__Ascomycota; c__Sordariomycetes; o__Xylariales; f__Xylariaceae; g__unidentified; s__Xylariaceae_sp
603	0	0	0	0	0	0	0	0	0	4	3	0	k__Fungi; p__Ascomycota; c__Dothideomycetes; o__Dothideomycetes_ord_Incertae_sedis; f__Dothideomycetes_fam_Incertae_sedis; g__Halokirschsteiniothelia; s__Halokirschsteiniothelia_maritima
275	0	0	165	0	0	0	0	0	0	0	0	0	k__Fungi; p__Basidiomycota; c__Agaricomycetes; o__Agaricales; f__unidentified; g__unidentified; s__Agaricales_sp
234	0	4	0	0	0	2	0	0	0	0	0	0	k__Fungi; p__Ascomycota; c__Leotiomycetes; o__Helotiales; f__unidentified; g__unidentified; s__Helotiales_sp
686	0	0	0	0	0	0	0	0	0	4	0	3	k__Fungi; p__Ascomycota; c__Sordariomycetes; o__Sordariales; f__Chaetomiaceae; g__unidentified; s__Chaetomiaceae_sp
645	0	0	0	0	0	0	0	0	0	18	0	0	k__Fungi; p__Chytridiomycota; c__Chytridiomycetes; o__Rhizophlyctidales; f__Rhizophlyctidaceae; g__Rhizophlyctis; s__Rhizophlyctis_rosea
604	0	0	0	0	0	0	0	0	0	3	0	0	k__Fungi; p__Ascomycota; c__unidentified; o__unidentified; f__unidentified; g__unidentified; s__Ascomycota_sp
276	0	0	2	0	0	0	0	0	0	0	4	0	k__Fungi; p__unidentified; c__unidentified; o__unidentified; f__unidentified; g__unidentified; s__Fungi_sp
235	0	27	0	0	0	0	0	0	0	0	0	0	k__Fungi; p__Basidiomycota; c__Agaricomycetes; o__Agaricales; f__Entolomataceae; g__Entoloma; s__Entoloma_nitens
687	0	0	0	0	0	0	0	0	0	5	3	3	k__Fungi; p__Ascomycota; c__Leotiomycetes; o__Rhytismatales; f__Rhytismataceae; g__unidentified; s__Rhytismataceae_sp
646	0	0	0	0	0	0	0	0	0	3	0	5	k__Fungi; p__unidentified; c__unidentified; o__unidentified; f__unidentified; g__unidentified; s__Fungi_sp
605	0	0	0	0	0	0	0	0	0	4	1	0	k__Fungi; p__Basidiomycota; c__Agaricomycetes; o__unidentified; f__unidentified; g__unidentified; s__Agaricomycetes_sp
277	0	0	24	0	0	0	0	0	0	27	44	77	k__Fungi; p__Ascomycota; c__Leotiomycetes; o__Helotiales; f__unidentified; g__unidentified; s__Helotiales_sp
236	0	13	0	0	0	0	0	0	0	0	0	0	k__Fungi; p__Ascomycota; c__Sordariomycetes; o__Diaporthales; f__Togniniaceae; g__Phaeoacremonium; s__Phaeoacremonium_sp
688	0	0	0	0	0	0	0	0	0	2	0	0	k__Fungi; p__Basidiomycota; c__Agaricomycetes; o__Cantharellales; f__Hydnaceae; g__Hydnum; s__Hydnum_repandum
647	0	0	0	0	0	0	0	0	0	9	0	0	k__Fungi; p__unidentified; c__unidentified; o__unidentified; f__unidentified; g__unidentified; s__Fungi_sp
606	0	0	0	0	0	0	0	0	0	6	0	0	k__Fungi; p__Basidiomycota; c__Microbotryomycetes; o__Microbotryomycetes_ord_Incertae_sedis; f__Chrysozymaceae; g__Hamamotoa; s__Hamamotoa_lignophila
278	0	0	28	0	0	0	0	0	0	0	0	0	k__Fungi; p__Zygomycota; c__Mortierellomycotina_cls_Incertae_sedis; o__Mortierellales; f__Mortierellaceae; g__Mortierella; s__Mortierella_angusta
237	0	15	0	0	0	0	0	0	0	0	1	0	k__Fungi; p__Ascomycota; c__Eurotiomycetes; o__Eurotiales; f__Trichocomaceae; g__Penicillium; s__Penicillium_sclerotiorum
689	0	0	0	0	0	0	0	0	0	6	12	5	k__Fungi; p__Ascomycota; c__Sordariomycetes; o__Microascales; f__Microascaceae; g__Parascedosporium; s__Parascedosporium_putredinis
648	0	0	0	0	0	0	0	0	0	9	5	0	k__Fungi; p__Ascomycota; c__Dothideomycetes; o__unidentified; f__unidentified; g__unidentified; s__Dothideomycetes_sp
607	0	0	0	0	0	0	0	0	0	4	1	0	k__Fungi; p__Ascomycota; c__Eurotiomycetes; o__Onygenales; f__Onygenaceae; g__Aphanoascus; s__Aphanoascus_durus
279	0	0	2	0	0	0	0	0	0	0	0	0	k__Fungi; p__unidentified; c__unidentified; o__unidentified; f__unidentified; g__unidentified; s__Fungi_sp
238	0	38	0	0	0	0	0	0	0	1	0	5	k__Fungi; p__Rozellomycota; c__unidentified; o__unidentified; f__unidentified; g__unidentified; s__Rozellomycota_sp
649	0	0	0	0	0	0	0	0	0	26	49	42	k__Fungi; p__Basidiomycota; c__Agaricomycetes; o__Trechisporales; f__unidentified; g__unidentified; s__Trechisporales_sp
608	0	0	0	0	0	0	0	0	0	2	0	5	k__Fungi; p__Ascomycota; c__Sordariomycetes; o__Hypocreales; f__Ophiocordycipitaceae; g__unidentified; s__Ophiocordycipitaceae_sp
239	0	32	0	0	0	0	0	0	0	0	0	0	k__Fungi; p__Zygomycota; c__Mortierellomycotina_cls_Incertae_sedis; o__Mortierellales; f__Mortierellaceae; g__Mortierella; s__Mortierella_gamsii
609	0	0	0	0	0	0	0	0	0	1	0	5	k__Fungi; p__Ascomycota; c__Sordariomycetes; o__Hypocreales; f__Nectriaceae; g__Volutella; s__Volutella_consors
90	3	0	0	34	127	183	0	0	0	57	94	84	k__Fungi; p__Ascomycota; c__Sordariomycetes; o__Hypocreales; f__Nectriaceae; g__unidentified; s__Nectriaceae_sp
91	0	0	0	14	0	0	0	0	0	24	18	8	k__Fungi; p__Ascomycota; c__Leotiomycetes; o__Helotiales; f__Sclerotiniaceae; g__Botrytis; s__Botrytis_caroliniana
50	0	0	0	0	1	0	0	2	10	0	6	0	k__Fungi; p__Ascomycota; c__Leotiomycetes; o__Helotiales; f__unidentified; g__unidentified; s__Helotiales_sp
980	0	0	0	0	0	0	0	0	0	0	0	4	k__Fungi; p__Basidiomycota; c__Agaricomycetes; o__Polyporales; f__Phanerochaetaceae; g__Ceriporia; s__Ceriporia_reticulata
92	0	0	12	15	2	4	0	0	0	0	0	0	k__Fungi; p__Ascomycota; c__unidentified; o__unidentified; f__unidentified; g__unidentified; s__Ascomycota_sp
570	0	0	0	0	0	0	0	0	0	13	8	10	k__Fungi; p__Chytridiomycota; c__unidentified; o__unidentified; f__unidentified; g__unidentified; s__Chytridiomycota_sp
51	11	5180	16	4715	3241	4614	0	1	2	5	27	17	k__Fungi; p__Ascomycota; c__Sordariomycetes; o__Hypocreales; f__Bionectriaceae; g__Clonostachys; s__Clonostachys_sp
10	0	74	0	5	17	7	14	2	8	0	0	0	k__Fungi; p__Ascomycota; c__unidentified; o__unidentified; f__unidentified; g__unidentified; s__Ascomycota_sp
160	0	9	0	0	0	4	0	0	0	8	17	29	k__Fungi; p__Ascomycota; c__Sordariomycetes; o__Hypocreales; f__Nectriaceae; g__unidentified; s__Nectriaceae_sp
981	0	0	0	0	0	0	0	0	0	0	0	3	k__Fungi; p__Ascomycota; c__Sordariomycetes; o__Sordariales; f__Chaetomiaceae; g__Chaetomium; s__Chaetomium_aterrimum
940	0	0	0	0	0	0	0	0	0	0	0	4	k__Fungi; p__Ascomycota; c__Leotiomycetes; o__Helotiales; f__Dermateaceae; g__Neofabraea; s__Neofabraea_sp
93	0	0	0	30	0	1	0	0	0	0	4	6	k__Fungi; p__Ascomycota; c__Dothideomycetes; o__Pleosporales; f__Pleosporaceae; g__unidentified; s__Pleosporaceae_sp
571	0	0	0	0	0	0	0	0	0	10	7	6	k__Fungi; p__Glomeromycota; c__Glomeromycetes; o__unidentified; f__unidentified; g__unidentified; s__Glomeromycetes_sp
530	0	0	0	0	0	0	0	0	0	5	13	1	k__Fungi; p__Ascomycota; c__Sordariomycetes; o__Hypocreales; f__Nectriaceae; g__Thelonectria; s__Thelonectria_westlandica
52	0	0	0	0	0	0	0	1	0	9	2	3	k__Fungi; p__Ascomycota; c__unidentified; o__unidentified; f__unidentified; g__unidentified; s__Ascomycota_sp
11	0	0	3	6	3	3	148	21	13	0	0	0	k__Fungi; p__Ascomycota; c__unidentified; o__unidentified; f__unidentified; g__unidentified; s__Ascomycota_sp
161	0	0	0	2	0	8	0	0	0	24	2	17	k__Fungi; p__Ascomycota; c__Sordariomycetes; o__Hypocreales; f__Nectriaceae; g__unidentified; s__Nectriaceae_sp
120	0	0	0	15	7	1	0	0	0	0	0	0	k__Fungi; p__Zygomycota; c__Mucoromycotina_cls_Incertae_sedis; o__Mucorales; f__Umbelopsidaceae; g__Umbelopsis; s__Umbelopsis_gibberispora
982	0	0	0	0	0	0	0	0	0	0	1	2	k__Fungi; p__Ascomycota; c__Lecanoromycetes; o__Peltigerales; f__Peltigeraceae; g__Peltigera; s__Peltigera_monticola
94	0	4063	0	24	5	52	0	0	0	24	32	28	k__Fungi; p__Ascomycota; c__Sordariomycetes; o__Hypocreales; f__Hypocreaceae; g__Trichoderma; s__Trichoderma_harzianum
941	0	0	0	0	0	0	0	0	0	0	0	5	k__Fungi; p__Ascomycota; c__Saccharomycetes; o__Saccharomycetales; f__Saccharomycetales_fam_Incertae_sedis; g__Debaryomyces; s__Debaryomyces_udenii
900	0	0	0	0	0	0	0	0	0	0	0	3	k__Fungi; p__Ascomycota; c__Pezizomycotina_cls_Incertae_sedis; o__Pezizomycotina_ord_Incertae_sedis; f__Pezizomycotina_fam_Incertae_sedis; g__Leptodiscella; s__Leptodiscella_sp
572	0	0	0	0	0	0	0	0	0	3	14	14	k__Fungi; p__Ascomycota; c__Eurotiomycetes; o__Arachnomycetales; f__Arachnomycetaceae; g__Arachnomyces; s__Arachnomyces_sp
53	0	0	0	0	0	0	0	2	0	0	0	0	k__Fungi; p__Ascomycota; c__Sordariomycetes; o__unidentified; f__unidentified; g__unidentified; s__Sordariomycetes_sp
531	0	0	0	0	0	0	0	0	0	9	15	29	k__Fungi; p__Basidiomycota; c__Agaricomycetes; o__Trechisporales; f__Hydnodontaceae; g__Trechispora; s__Trechispora_sp
12	2	0	20	53	25	12	38	0	4	35	37	32	k__Fungi; p__Ascomycota; c__Dothideomycetes; o__Capnodiales; f__unidentified; g__unidentified; s__Capnodiales_sp
162	0	0	0	0	0	11	0	0	0	0	0	0	k__Fungi; p__Ascomycota; c__Sordariomycetes; o__Hypocreales; f__unidentified; g__unidentified; s__Hypocreales_sp
121	0	0	0	1	0	0	0	0	0	342	388	352	k__Fungi; p__Ascomycota; c__Sordariomycetes; o__Sordariales; f__Sordariales_fam_Incertae_sedis; g__Ramophialophora; s__Ramophialophora_humicola
983	0	0	0	0	0	0	0	0	0	0	0	3	k__Fungi; p__Ascomycota; c__Sordariomycetes; o__Sordariales; f__Lasiosphaeriaceae; g__Podospora; s__Podospora_sp
95	0	0	0	7	0	0	0	0	0	0	4	6	k__Fungi; p__Ascomycota; c__Dothideomycetes; o__Pleosporales; f__Cucurbitariaceae; g__Pyrenochaetopsis; s__Pyrenochaetopsis_leptospora
942	0	0	0	0	0	0	0	0	0	0	0	5	k__Fungi; p__Ascomycota; c__Sordariomycetes; o__Hypocreales; f__Clavicipitaceae; g__unidentified; s__Clavicipitaceae_sp
901	0	0	0	0	0	0	0	0	0	0	0	3	k__Fungi; p__Ascomycota; c__Dothideomycetes; o__Pleosporales; f__unidentified; g__unidentified; s__Pleosporales_sp
573	0	0	0	0	0	0	0	0	0	7	4	8	k__Fungi; p__Ascomycota; c__unidentified; o__unidentified; f__unidentified; g__unidentified; s__Ascomycota_sp
54	0	0	26	0	0	0	0	2	0	71	50	87	k__Fungi; p__Zygomycota; c__Mortierellomycotina_cls_Incertae_sedis; o__Mortierellales; f__Mortierellaceae; g__Mortierella; s__Mortierella_amoeboidea
532	0	0	0	0	0	0	0	0	0	11	0	4	k__Fungi; p__Chytridiomycota; c__Chytridiomycetes; o__Olpidiales; f__unidentified; g__unidentified; s__Olpidiales_sp
13	0	0	0	0	0	0	7	0	0	7	5	0	k__Fungi; p__Ascomycota; c__unidentified; o__unidentified; f__unidentified; g__unidentified; s__Ascomycota_sp
163	0	0	0	0	0	7	0	0	0	0	0	0	k__Fungi; p__Ascomycota; c__Pezizomycotina_cls_Incertae_sedis; o__Pezizomycotina_ord_Incertae_sedis; f__Pezizomycotina_fam_Incertae_sedis; g__Knufia; s__Knufia_perforans
122	0	0	0	2	5	0	0	0	0	0	0	0	k__Fungi; p__Basidiomycota; c__Agaricomycetes; o__Cantharellales; f__Ceratobasidiaceae; g__Ceratobasidium; s__Ceratobasidium_sp
984	0	0	0	0	0	0	0	0	0	0	2	2	k__Fungi; p__Ascomycota; c__Eurotiomycetes; o__Eurotiales; f__Trichocomaceae; g__Penicillium; s__Penicillium_sp
96	0	0	0	35	0	1	0	0	0	1	1	25	k__Fungi; p__Ascomycota; c__Sordariomycetes; o__Hypocreales; f__Nectriaceae; g__unidentified; s__Nectriaceae_sp
943	0	0	0	0	0	0	0	0	0	0	0	6	k__Fungi; p__unidentified; c__unidentified; o__unidentified; f__unidentified; g__unidentified; s__Fungi_sp
902	0	0	0	0	0	0	0	0	0	0	0	3	k__Fungi; p__Ascomycota; c__Sordariomycetes; o__Sordariomycetidae_ord_Incertae_sedis; f__Glomerellaceae; g__Colletotrichum; s__Colletotrichum_sp
574	0	0	0	0	0	0	0	0	0	6	0	0	k__Fungi; p__unidentified; c__unidentified; o__unidentified; f__unidentified; g__unidentified; s__Fungi_sp
55	14	72	0	832	1524	804	0	2	0	47	9	3	k__Fungi; p__unidentified; c__unidentified; o__unidentified; f__unidentified; g__unidentified; s__Fungi_sp
533	0	0	0	0	0	0	0	0	0	3	0	0	k__Fungi; p__Ascomycota; c__Dothideomycetes; o__unidentified; f__unidentified; g__unidentified; s__Dothideomycetes_sp
14	25	14	0	0	0	0	5	0	2	3	4	6	k__Fungi; p__Ascomycota; c__Sordariomycetes; o__Xylariales; f__Xylariales_fam_Incertae_sedis; g__unidentified; s__Xylariales_fam_Incertae_sedis_sp
164	0	0	0	0	0	8	0	0	0	0	0	1	k__Fungi; p__Ascomycota; c__Eurotiomycetes; o__Eurotiales; f__Trichocomaceae; g__Penicillium; s__Penicillium_abidjanum
123	0	0	0	7	0	13	0	0	0	2	8	18	k__Fungi; p__Ascomycota; c__Sordariomycetes; o__Hypocreales; f__Nectriaceae; g__unidentified; s__Nectriaceae_sp
985	0	0	0	0	0	0	0	0	0	0	0	2	k__Fungi; p__unidentified; c__unidentified; o__unidentified; f__unidentified; g__unidentified; s__Fungi_sp
97	0	0	0	12	143	187	0	0	0	0	0	0	k__Fungi; p__Ascomycota; c__Saccharomycetes; o__Saccharomycetales; f__Saccharomycetales_fam_Incertae_sedis; g__Nadsonia; s__Nadsonia_starkeyi-henricii
944	0	0	0	0	0	0	0	0	0	0	0	8	k__Fungi; p__Basidiomycota; c__Agaricomycetes; o__Sebacinales; f__Sebacinaceae; g__Sebacina; s__Sebacina_sp
903	0	0	0	0	0	0	0	0	0	0	1	24	k__Fungi; p__Ascomycota; c__unidentified; o__unidentified; f__unidentified; g__unidentified; s__Ascomycota_sp
575	0	0	0	0	0	0	0	0	0	12	16	1	k__Fungi; p__Ascomycota; c__unidentified; o__unidentified; f__unidentified; g__unidentified; s__Ascomycota_sp
56	0	97	0	0	2	36	0	0	2	59	53	55	k__Fungi; p__Ascomycota; c__Sordariomycetes; o__Xylariales; f__Xylariales_fam_Incertae_sedis; g__Monographella; s__Monographella_cucumerina
534	0	0	0	0	0	0	0	0	0	9	18	9	k__Fungi; p__Rozellomycota; c__unidentified; o__unidentified; f__unidentified; g__unidentified; s__Rozellomycota_sp
15	0	12	0	4	1	4	45	49	0	15	31	45	k__Fungi; p__Ascomycota; c__Eurotiomycetes; o__Chaetothyriales; f__Herpotrichiellaceae; g__Cladophialophora; s__Cladophialophora_chaetospira
165	14	65	3	0	0	1	0	0	0	0	0	0	k__Fungi; p__Ascomycota; c__Leotiomycetes; o__Helotiales; f__Hyaloscyphaceae; g__Cistella; s__Cistella_sp
124	0	0	0	7	2	0	0	0	0	10	0	6	k__Fungi; p__unidentified; c__unidentified; o__unidentified; f__unidentified; g__unidentified; s__Fungi_sp
98	0	0	0	242	1	1	0	0	0	0	0	0	k__Fungi; p__Ascomycota; c__Sordariomycetes; o__Hypocreales; f__Hypocreaceae; g__Trichoderma; s__Trichoderma_moravicum
986	0	0	0	0	0	0	0	0	0	0	0	4	k__Fungi; p__Ascomycota; c__Sordariomycetes; o__Hypocreales; f__Nectriaceae; g__unidentified; s__Nectriaceae_sp
945	0	0	0	0	0	0	0	0	0	0	0	4	k__Fungi; p__Ascomycota; c__Dothideomycetes; o__Pleosporales; f__Massarinaceae; g__Helminthosporium; s__Helminthosporium_velutinum
904	0	0	0	0	0	0	0	0	0	2	0	13	k__Fungi; p__unidentified; c__unidentified; o__unidentified; f__unidentified; g__unidentified; s__Fungi_sp
57	0	27	0	0	2	7	0	1	6	0	6	0	k__Fungi; p__Ascomycota; c__Eurotiomycetes; o__Chaetothyriales; f__Herpotrichiellaceae; g__unidentified; s__Herpotrichiellaceae_sp
576	0	0	0	0	0	0	0	0	0	7	20	8	k__Fungi; p__Basidiomycota; c__Agaricomycetes; o__Russulales; f__Russulaceae; g__Lactifluus; s__Lactifluus_sp
535	0	0	0	0	0	0	0	0	0	9	7	0	k__Fungi; p__Zygomycota; c__Zygomycota_cls_Incertae_sedis; o__Basidiobolales; f__Basidiobolaceae; g__Schizangiella; s__Schizangiella_sp
166	0	0	0	0	0	4	0	0	0	0	0	0	k__Fungi; p__Basidiomycota; c__Agaricomycetes; o__Cantharellales; f__Hydnaceae; g__Sistotrema; s__Sistotrema_sp
16	71	33	7	13789	14562	18054	3	0	13	4	17	28	k__Fungi; p__Basidiomycota; c__Agaricomycetes; o__Agaricomycetes_ord_Incertae_sedis; f__Agaricomycetes_fam_Incertae_sedis; g__Resinicium; s__Resinicium_bicolor
125	0	3	0	3	2	0	0	0	0	0	21	4	k__Fungi; p__Ascomycota; c__Sordariomycetes; o__Chaetosphaeriales; f__Chaetosphaeriaceae; g__Chaetosphaeria; s__Chaetosphaeria_chloroconia
99	1	1	0	1627	231	50	0	0	10	21	84	37	k__Fungi; p__Ascomycota; c__Sordariomycetes; o__Hypocreales; f__Hypocreaceae; g__Trichoderma; s__Trichoderma_asperellum
987	0	0	0	0	0	0	0	0	0	0	0	8	k__Fungi; p__Chytridiomycota; c__Chytridiomycetes; o__Lobulomycetales; f__Lobulomycetales_fam_Incertae_sedis; g__Alogomyces; s__Alogomyces_tanneri
946	0	0	0	0	0	0	0	0	0	2	0	3	k__Fungi; p__Ascomycota; c__unidentified; o__unidentified; f__unidentified; g__unidentified; s__Ascomycota_sp
905	0	0	0	0	0	0	0	0	0	0	0	7	k__Fungi; p__Basidiomycota; c__Agaricomycetes; o__Agaricales; f__Pluteaceae; g__Pluteus; s__Pluteus_plautus
58	2	0	4	0	0	0	0	0	4	0	3	3	k__Fungi; p__Ascomycota; c__unidentified; o__unidentified; f__unidentified; g__unidentified; s__Ascomycota_sp
577	0	0	0	0	0	0	0	0	0	6	2	1	k__Fungi; p__Ascomycota; c__Sordariomycetes; o__Coniochaetales; f__unidentified; g__unidentified; s__Coniochaetales_sp
536	0	0	0	0	0	0	0	0	0	3	1	2	k__Fungi; p__Ascomycota; c__unidentified; o__unidentified; f__unidentified; g__unidentified; s__Ascomycota_sp
167	0	158	60	0	0	11	0	0	0	0	0	8	k__Fungi; p__Ascomycota; c__Leotiomycetes; o__Helotiales; f__Vibrisseaceae; g__Phialocephala; s__Phialocephala_fortinii
17	0	7	26	1	2	1	26	19	31	0	1	3	k__Fungi; p__Ascomycota; c__Leotiomycetes; o__Helotiales; f__unidentified; g__unidentified; s__Helotiales_sp
126	0	3	2	3	2	3	0	0	0	0	8	5	k__Fungi; p__Ascomycota; c__Sordariomycetes; o__Ophiostomatales; f__Ophiostomataceae; g__Sporothrix; s__Sporothrix_schenckii
988	0	0	0	0	0	0	0	0	0	3	0	4	k__Fungi; p__Ascomycota; c__Dothideomycetes; o__Tubeufiales; f__Tubeufiaceae; g__unidentified; s__Tubeufiaceae_sp
947	0	0	0	0	0	0	0	0	0	1	0	3	k__Fungi; p__Chytridiomycota; c__Chytridiomycetes; o__Rhizophydiales; f__Alphamycetaceae; g__Betamyces; s__Betamyces_americae-meridionalis
906	0	0	0	0	0	0	0	0	0	0	0	5	k__Fungi; p__Ascomycota; c__unidentified; o__unidentified; f__unidentified; g__unidentified; s__Ascomycota_sp
59	9	0	0	90	1277	1837	0	0	7	1	32	25	k__Fungi; p__Ascomycota; c__Sordariomycetes; o__Hypocreales; f__Nectriaceae; g__Fusarium; s__Fusarium_sp
578	0	0	0	0	0	0	0	0	0	4	1	0	k__Fungi; p__Ascomycota; c__Leotiomycetes; o__Helotiales; f__Rutstroemiaceae; g__Poculum; s__Poculum_pseudosydowianum
537	0	0	0	0	0	0	0	0	0	10	14	4	k__Fungi; p__Ascomycota; c__Sordariomycetes; o__Xylariales; f__Clypeosphaeriaceae; g__Clypeosphaeria; s__Clypeosphaeria_mamillana
168	0	0	0	0	2	1	0	0	0	0	0	2	k__Fungi; p__Ascomycota; c__Eurotiomycetes; o__Chaetothyriales; f__Herpotrichiellaceae; g__unidentified; s__Herpotrichiellaceae_sp
18	0	0	0	0	0	0	7	3	23	26	39	27	k__Fungi; p__Ascomycota; c__unidentified; o__unidentified; f__unidentified; g__unidentified; s__Ascomycota_sp
127	0	0	0	4	0	0	0	0	0	0	0	0	k__Fungi; p__Ascomycota; c__Sordariomycetes; o__Hypocreales; f__Nectriaceae; g__Thelonectria; s__Thelonectria_discophora
989	0	0	0	0	0	0	0	0	0	0	0	5	k__Fungi; p__Ascomycota; c__Saccharomycetes; o__Saccharomycetales; f__unidentified; g__unidentified; s__Saccharomycetales_sp
948	0	0	0	0	0	0	0	0	0	0	0	2	k__Fungi; p__Ascomycota; c__Leotiomycetes; o__Helotiales; f__Helotiales_fam_Incertae_sedis; g__Tetracladium; s__Tetracladium_furcatum
907	0	0	0	0	0	0	0	0	0	0	0	5	k__Fungi; p__Ascomycota; c__Dothideomycetes; o__Capnodiales; f__Mycosphaerellaceae; g__Pseudocercosporella; s__Pseudocercosporella_fraxini
579	0	0	0	0	0	0	0	0	0	3	0	0	k__Fungi; p__Ascomycota; c__Leotiomycetes; o__Helotiales; f__Helotiales_fam_Incertae_sedis; g__Tetracladium; s__Tetracladium_sp
538	0	0	0	0	0	0	0	0	0	13	10	29	k__Fungi; p__Chytridiomycota; c__Chytridiomycetes; o__Chytridiales; f__Chytridiales_fam_Incertae_sedis; g__Delfinachytrium; s__Delfinachytrium_mesopotamicum
169	0	0	0	0	0	4	0	0	0	595	661	737	k__Fungi; p__Ascomycota; c__Sordariomycetes; o__Sordariales; f__Lasiosphaeriaceae; g__Lasiosphaeris; s__Lasiosphaeris_hispida
19	0	0	0	0	0	0	14	0	8	0	0	0	k__Fungi; p__Ascomycota; c__Leotiomycetes; o__Helotiales; f__unidentified; g__unidentified; s__Helotiales_sp
128	82	0	0	2	0	0	0	0	0	0	0	0	k__Fungi; p__Ascomycota; c__unidentified; o__unidentified; f__unidentified; g__unidentified; s__Ascomycota_sp
949	0	0	0	0	0	0	0	0	0	0	0	30	k__Fungi; p__Basidiomycota; c__Agaricomycetes; o__Cantharellales; f__Ceratobasidiaceae; g__Ceratobasidium; s__Ceratobasidium_sp
908	0	0	0	0	0	0	0	0	0	0	0	6	k__Fungi; p__Ascomycota; c__Leotiomycetes; o__Helotiales; f__Hyaloscyphaceae; g__Hyaloscypha; s__Hyaloscypha_sp
539	0	0	0	0	0	0	0	0	0	15	59	23	k__Fungi; p__Ascomycota; c__Sordariomycetes; o__Hypocreales; f__Nectriaceae; g__Cylindrocladiella; s__Cylindrocladiella_sp
129	0	0	0	1	0	0	0	0	0	293	289	295	k__Fungi; p__Basidiomycota; c__Agaricomycetes; o__Agaricales; f__Inocybaceae; g__Simocybe; s__Simocybe_sp
909	1	0	0	0	0	0	0	0	0	0	1	14	k__Fungi; p__Ascomycota; c__Sordariomycetes; o__Chaetosphaeriales; f__Chaetosphaeriaceae; g__Chaetosphaeria; s__Chaetosphaeria_chloroconia
870	0	0	0	0	0	0	0	0	0	0	7	0	k__Fungi; p__Ascomycota; c__Eurotiomycetes; o__Chaetothyriales; f__Herpotrichiellaceae; g__Fonsecaea; s__Fonsecaea_multimorphosa
460	0	0	0	0	0	0	0	0	0	17	23	29	k__Fungi; p__unidentified; c__unidentified; o__unidentified; f__unidentified; g__unidentified; s__Fungi_sp
871	0	0	0	0	0	0	0	0	0	0	1	8	k__Fungi; p__unidentified; c__unidentified; o__unidentified; f__unidentified; g__unidentified; s__Fungi_sp
830	0	0	0	0	0	0	0	0	0	0	2	0	k__Fungi; p__Ascomycota; c__Eurotiomycetes; o__Chaetothyriales; f__Herpotrichiellaceae; g__Capronia; s__Capronia_fungicola
461	0	0	0	0	0	0	0	0	0	26	6	6	k__Fungi; p__Ascomycota; c__Pezizomycotina_cls_Incertae_sedis; o__Pezizomycotina_ord_Incertae_sedis; f__Pezizomycotina_fam_Incertae_sedis; g__Chalara; s__Chalara_sp
420	0	0	0	0	0	0	0	0	0	18	11	8	k__Fungi; p__Basidiomycota; c__Agaricomycetes; o__Agaricales; f__Agaricaceae; g__Lepiota; s__Lepiota_rufipes
872	0	0	0	0	0	0	0	0	0	0	4	0	k__Fungi; p__Ascomycota; c__Sordariomycetes; o__Hypocreales; f__unidentified; g__unidentified; s__Hypocreales_sp
831	0	0	0	0	0	0	0	0	0	0	12	0	k__Fungi; p__Ascomycota; c__Leotiomycetes; o__Helotiales; f__Dermateaceae; g__Cryptosporiopsis; s__Cryptosporiopsis_sp
462	0	0	0	0	0	0	0	0	0	2	0	0	k__Fungi; p__unidentified; c__unidentified; o__unidentified; f__unidentified; g__unidentified; s__Fungi_sp
421	0	0	0	0	0	0	0	0	0	13	2	0	k__Fungi; p__Ascomycota; c__Sordariomycetes; o__Hypocreales; f__Hypocreales_fam_Incertae_sedis; g__Stachybotrys; s__Stachybotrys_eucylindrospora
873	0	0	0	0	0	0	0	0	0	0	1	4	k__Fungi; p__Zygomycota; c__Zygomycota_cls_Incertae_sedis; o__Basidiobolales; f__Basidiobolaceae; g__Schizangiella; s__Schizangiella_sp
832	0	0	0	0	0	0	0	0	0	0	3	0	k__Fungi; p__Ascomycota; c__Leotiomycetes; o__Helotiales; f__unidentified; g__unidentified; s__Helotiales_sp
463	0	0	0	0	0	0	0	0	0	22	6	11	k__Fungi; p__Basidiomycota; c__unidentified; o__unidentified; f__unidentified; g__unidentified; s__Basidiomycota_sp
422	0	0	0	0	0	0	0	0	0	24	10	12	k__Fungi; p__Ascomycota; c__Sordariomycetes; o__Chaetosphaeriales; f__unidentified; g__unidentified; s__Chaetosphaeriales_sp
874	0	0	0	0	0	0	0	0	0	0	3	2	k__Fungi; p__Zygomycota; c__Zygomycota_cls_Incertae_sedis; o__Basidiobolales; f__Basidiobolaceae; g__Basidiobolus; s__Basidiobolus_sp
833	0	0	0	0	0	0	0	0	0	0	8	0	k__Fungi; p__unidentified; c__unidentified; o__unidentified; f__unidentified; g__unidentified; s__Fungi_sp
464	0	0	0	0	0	0	0	0	0	22	38	58	k__Fungi; p__Ascomycota; c__Pezizomycetes; o__Pezizales; f__unidentified; g__unidentified; s__Pezizales_sp
423	0	0	0	0	0	0	0	0	0	99	135	72	k__Fungi; p__Basidiomycota; c__Agaricomycetes; o__Agaricales; f__Inocybaceae; g__Simocybe; s__Simocybe_sp
875	0	0	0	0	0	0	0	0	0	0	9	7	k__Fungi; p__unidentified; c__unidentified; o__unidentified; f__unidentified; g__unidentified; s__Fungi_sp
834	0	0	0	0	0	0	0	0	0	0	5	7	k__Fungi; p__Ascomycota; c__Pezizomycotina_cls_Incertae_sedis; o__Pezizomycotina_ord_Incertae_sedis; f__Pseudeurotiaceae; g__Leuconeurospora; s__Leuconeurospora_sp
465	1	0	0	0	0	0	0	0	0	2	4	6	k__Fungi; p__Ascomycota; c__Eurotiomycetes; o__Eurotiales; f__Trichocomaceae; g__Aspergillus; s__Aspergillus_sp
424	0	0	0	0	0	0	0	0	0	45	50	22	k__Fungi; p__Ascomycota; c__Sordariomycetes; o__Ophiostomatales; f__Ophiostomataceae; g__Ophiostoma; s__Ophiostoma_sp
876	0	0	0	0	0	0	0	0	0	0	8	0	k__Fungi; p__Zygomycota; c__Zygomycota_cls_Incertae_sedis; o__Basidiobolales; f__Basidiobolaceae; g__Schizangiella; s__Schizangiella_sp
835	0	0	0	0	0	0	0	0	0	0	6	0	k__Fungi; p__unidentified; c__unidentified; o__unidentified; f__unidentified; g__unidentified; s__Fungi_sp
466	0	0	0	0	0	0	0	0	0	4	0	0	k__Fungi; p__Basidiomycota; c__Agaricomycetes; o__Agaricales; f__Niaceae; g__Flagelloscypha; s__Flagelloscypha_minutissima
425	0	0	0	0	0	0	0	0	0	29	46	1	k__Fungi; p__Ascomycota; c__Orbiliomycetes; o__Orbiliales; f__Orbiliaceae; g__unidentified; s__Orbiliaceae_sp
877	0	0	0	0	0	0	0	0	0	0	1	6	k__Fungi; p__Ascomycota; c__unidentified; o__unidentified; f__unidentified; g__unidentified; s__Ascomycota_sp
836	0	0	0	0	0	0	0	0	0	0	2	10	k__Fungi; p__unidentified; c__unidentified; o__unidentified; f__unidentified; g__unidentified; s__Fungi_sp
467	0	0	0	0	0	0	0	0	0	7	2	3	k__Fungi; p__Ascomycota; c__Sordariomycetes; o__Hypocreales; f__Nectriaceae; g__Fusarium; s__Fusarium_sp
426	0	0	0	0	0	0	0	0	0	13	0	0	k__Fungi; p__Ascomycota; c__Sordariomycetes; o__unidentified; f__unidentified; g__unidentified; s__Sordariomycetes_sp
878	0	0	0	0	0	0	0	0	0	0	5	0	k__Fungi; p__Ascomycota; c__Eurotiomycetes; o__Chaetothyriales; f__Herpotrichiellaceae; g__Capronia; s__Capronia_pilosella
837	0	0	0	0	0	0	0	0	0	0	9	0	k__Fungi; p__Ascomycota; c__Sordariomycetes; o__Chaetosphaeriales; f__Chaetosphaeriaceae; g__Chaetosphaeria; s__Chaetosphaeria_innumera
468	0	0	0	0	0	0	0	0	0	38	36	42	k__Fungi; p__Ascomycota; c__Eurotiomycetes; o__Chaetothyriales; f__Herpotrichiellaceae; g__Cladophialophora; s__Cladophialophora_carrionii
427	0	0	0	0	0	0	0	0	0	8	0	0	k__Fungi; p__Chytridiomycota; c__Chytridiomycetes; o__Lobulomycetales; f__Lobulomycetales_fam_Incertae_sedis; g__Alogomyces; s__Alogomyces_tanneri
879	0	0	0	0	0	0	0	0	0	2	8	7	k__Fungi; p__Ascomycota; c__unidentified; o__unidentified; f__unidentified; g__unidentified; s__Ascomycota_sp
838	0	0	0	0	0	0	0	0	0	0	4	0	k__Fungi; p__Ascomycota; c__Pezizomycotina_cls_Incertae_sedis; o__Pezizomycotina_ord_Incertae_sedis; f__Pezizomycotina_fam_Incertae_sedis; g__Mycofalcella; s__Mycofalcella_calcarata
469	0	0	0	0	0	0	0	0	0	107	88	80	k__Fungi; p__Ascomycota; c__Pezizomycotina_cls_Incertae_sedis; o__Pezizomycotina_ord_Incertae_sedis; f__Pezizomycotina_fam_Incertae_sedis; g__Bactrodesmiastrum; s__Bactrodesmiastrum_obovatum
428	0	0	0	0	0	0	0	0	0	28	3	82	k__Fungi; p__Zygomycota; c__Mortierellomycotina_cls_Incertae_sedis; o__Mortierellales; f__Mortierellaceae; g__Mortierella; s__Mortierella_bisporalis
839	0	0	0	0	0	0	0	0	0	0	5	3	k__Fungi; p__Zygomycota; c__Entomophthoromycotina_cls_Incertae_sedis; o__Entomophthorales; f__Entomophthoraceae; g__unidentified; s__Entomophthoraceae_sp
429	0	0	0	0	0	0	0	0	0	5	4	3	k__Fungi; p__Ascomycota; c__unidentified; o__unidentified; f__unidentified; g__unidentified; s__Ascomycota_sp
390	0	0	0	0	0	0	0	0	0	62	55	95	k__Fungi; p__unidentified; c__unidentified; o__unidentified; f__unidentified; g__unidentified; s__Fungi_sp
760	0	0	0	0	0	0	0	0	0	0	2	0	k__Fungi; p__Ascomycota; c__Dothideomycetes; o__Pleosporales; f__Lophiostomataceae; g__Lophiostoma; s__Lophiostoma_sp
350	0	0	0	0	0	0	0	0	0	21	9	31	k__Fungi; p__Ascomycota; c__Eurotiomycetes; o__Eurotiales; f__Trichocomaceae; g__Penicillium; s__Penicillium_dierckxii
391	0	0	0	0	0	0	0	0	0	64	74	69	k__Fungi; p__Ascomycota; c__Eurotiomycetes; o__Eurotiales; f__Trichocomaceae; g__Penicillium; s__Penicillium_sp
761	0	0	0	0	0	0	0	0	0	0	1	1	k__Fungi; p__Glomeromycota; c__Glomeromycetes; o__Diversisporales; f__Pacisporaceae; g__Pacispora; s__Pacispora_scintillans
720	0	0	0	0	0	0	0	0	0	2	4	6	k__unidentified; p__unidentified; c__unidentified; o__unidentified; f__unidentified; g__unidentified;
351	0	0	0	0	0	0	0	0	0	65	42	46	k__Fungi; p__Ascomycota; c__unidentified; o__unidentified; f__unidentified; g__unidentified; s__Ascomycota_sp
310	0	0	0	0	0	0	0	0	0	316	474	491	k__Fungi; p__Ascomycota; c__Sordariomycetes; o__Sordariales; f__Sordariales_fam_Incertae_sedis; g__Ascotaiwania; s__Ascotaiwania_lignicola
392	0	0	0	0	0	0	0	0	0	2	3	5	k__Fungi; p__Ascomycota; c__Eurotiomycetes; o__Eurotiales; f__Trichocomaceae; g__Penicillium; s__Penicillium_melinii
762	0	0	0	0	0	0	0	0	0	0	4	0	k__Fungi; p__Ascomycota; c__Sordariomycetes; o__Diaporthales; f__Diaporthaceae; g__Diaporthe; s__Diaporthe_sp
721	0	0	0	0	0	0	0	0	0	5	17	0	k__Fungi; p__unidentified; c__unidentified; o__unidentified; f__unidentified; g__unidentified; s__Fungi_sp
352	0	0	0	0	0	0	0	0	0	55	28	35	k__Fungi; p__Ascomycota; c__unidentified; o__unidentified; f__unidentified; g__unidentified; s__Ascomycota_sp
311	0	0	0	0	0	0	0	0	0	125	49	51	k__Fungi; p__Ascomycota; c__Dothideomycetes; o__Pleosporales; f__Lophiostomataceae; g__Lophiostoma; s__Lophiostoma_sp
393	0	0	0	0	0	0	0	0	0	24	6	12	k__Fungi; p__Rozellomycota; c__unidentified; o__unidentified; f__unidentified; g__unidentified; s__Rozellomycota_sp
763	0	0	0	0	0	0	0	0	0	0	2	0	k__Fungi; p__unidentified; c__unidentified; o__unidentified; f__unidentified; g__unidentified; s__Fungi_sp
722	0	0	0	0	0	0	0	0	0	1	3	0	k__Fungi; p__Basidiomycota; c__Agaricomycetes; o__Agaricales; f__Bolbitiaceae; g__Bolbitius; s__Bolbitius_callistus
353	0	0	0	0	0	0	0	0	0	35	24	32	k__Fungi; p__Ascomycota; c__Sordariomycetes; o__Sordariales; f__Chaetomiaceae; g__Chaetomium; s__Chaetomium_aterrimum
312	0	0	0	0	0	0	0	0	0	12	5	2	k__Fungi; p__Ascomycota; c__Sordariomycetes; o__Sordariales; f__Sordariales_fam_Incertae_sedis; g__Pleurothecium; s__Pleurothecium_semifecundum
394	0	0	0	0	0	0	0	0	0	52	33	177	k__Fungi; p__unidentified; c__unidentified; o__unidentified; f__unidentified; g__unidentified; s__Fungi_sp
764	0	0	0	0	0	0	0	0	0	0	6	1	k__Fungi; p__Glomeromycota; c__Glomeromycetes; o__unidentified; f__unidentified; g__unidentified; s__Glomeromycetes_sp
723	0	0	0	0	0	0	0	0	0	0	12	4	k__Fungi; p__Ascomycota; c__Dothideomycetes; o__Tubeufiales; f__Tubeufiaceae; g__Tubeufia; s__Tubeufia_sp
354	0	0	0	0	0	1	0	0	0	15	33	28	k__Fungi; p__Ascomycota; c__Sordariomycetes; o__Sordariales; f__Sordariales_fam_Incertae_sedis; g__Ascotaiwania; s__Ascotaiwania_lignicola
313	0	1	30	0	0	5	0	0	1	10966	9414	9813	k__Fungi; p__Basidiomycota; c__Agaricomycetes; o__Agaricales; f__Inocybaceae; g__Simocybe; s__Simocybe_sp
395	0	0	0	0	0	0	0	0	0	19	2	4	k__Fungi; p__Basidiomycota; c__Agaricomycetes; o__Agaricales; f__Inocybaceae; g__Simocybe; s__Simocybe_sp
765	0	0	0	0	1	0	0	0	0	0	12	0	k__Fungi; p__Ascomycota; c__unidentified; o__unidentified; f__unidentified; g__unidentified; s__Ascomycota_sp
724	0	0	0	0	0	0	0	0	0	0	2	0	k__Fungi; p__Ascomycota; c__Dothideomycetes; o__Pleosporales; f__unidentified; g__unidentified; s__Pleosporales_sp
355	0	0	0	0	0	0	0	0	0	29	0	0	k__Fungi; p__Ascomycota; c__unidentified; o__unidentified; f__unidentified; g__unidentified; s__Ascomycota_sp
314	0	0	0	0	0	0	0	0	0	7	4	0	k__Fungi; p__Ascomycota; c__Sordariomycetes; o__Xylariales; f__Xylariales_fam_Incertae_sedis; g__Castanediella; s__Castanediella_couratarii
396	0	0	0	0	0	0	0	0	0	28	0	0	k__Fungi; p__unidentified; c__unidentified; o__unidentified; f__unidentified; g__unidentified; s__Fungi_sp
766	0	0	0	0	0	0	0	0	0	0	5	18	k__Fungi; p__Ascomycota; c__Sordariomycetes; o__Hypocreales; f__Nectriaceae; g__Fusarium; s__Fusarium_solani
725	0	0	0	0	0	0	0	0	0	0	4	0	k__Fungi; p__unidentified; c__unidentified; o__unidentified; f__unidentified; g__unidentified; s__Fungi_sp
356	0	0	0	0	0	0	0	0	0	34	1	6	k__Fungi; p__Ascomycota; c__Sordariomycetes; o__Xylariales; f__Xylariaceae; g__Xylaria; s__Xylaria_sp
315	0	0	0	0	0	0	0	0	0	201	305	27	k__Fungi; p__Basidiomycota; c__Agaricomycetes; o__Cantharellales; f__Hydnaceae; g__unidentified; s__Hydnaceae_sp
397	0	0	0	0	0	0	0	0	0	11	0	0	k__Fungi; p__Basidiomycota; c__Agaricomycetes; o__Cantharellales; f__Ceratobasidiaceae; g__unidentified; s__Ceratobasidiaceae_sp
767	0	0	0	0	0	0	0	0	0	0	18	0	k__Fungi; p__Ascomycota; c__Sordariomycetes; o__Sordariales; f__Sordariales_fam_Incertae_sedis; g__Ramophialophora; s__Ramophialophora_vesiculosa
726	0	0	0	0	0	0	0	0	0	0	34	9	k__Fungi; p__Ascomycota; c__unidentified; o__unidentified; f__unidentified; g__unidentified; s__Ascomycota_sp
357	0	0	0	0	0	0	0	0	0	74	145	53	k__Fungi; p__Ascomycota; c__Sordariomycetes; o__Xylariales; f__Amphisphaeriaceae; g__Truncatella; s__Truncatella_angustata
316	0	0	0	0	0	0	0	0	0	198	254	145	k__Fungi; p__unidentified; c__unidentified; o__unidentified; f__unidentified; g__unidentified; s__Fungi_sp
398	0	0	0	0	0	0	0	0	0	5	0	0	k__Fungi; p__Ascomycota; c__Pezizomycotina_cls_Incertae_sedis; o__Pezizomycotina_ord_Incertae_sedis; f__Pezizomycotina_fam_Incertae_sedis; g__Cordana; s__Cordana_bisbyi
768	0	0	0	0	0	0	0	0	0	0	3	0	k__Fungi; p__Ascomycota; c__unidentified; o__unidentified; f__unidentified; g__unidentified; s__Ascomycota_sp
727	0	0	0	0	0	0	0	0	0	0	10	0	k__Fungi; p__Rozellomycota; c__unidentified; o__unidentified; f__unidentified; g__unidentified; s__Rozellomycota_sp
358	0	0	0	0	0	0	0	0	0	19	28	3	k__Fungi; p__Chytridiomycota; c__Chytridiomycetes; o__Rhizophydiales; f__Rhizophydiales_fam_Incertae_sedis; g__Operculomyces; s__Operculomyces_laminatus
317	0	0	0	0	0	0	0	0	0	241	0	0	k__Fungi; p__Chytridiomycota; c__Chytridiomycetes; o__Rhizophlyctidales; f__Rhizophlyctidaceae; g__Rhizophlyctis; s__Rhizophlyctis_rosea
399	0	0	0	0	0	0	0	0	0	86	120	115	k__Fungi; p__Ascomycota; c__Sordariomycetes; o__Sordariales; f__unidentified; g__unidentified; s__Sordariales_sp
769	0	0	0	0	0	0	0	0	0	0	6	0	k__Fungi; p__Ascomycota; c__Dothideomycetes; o__Capnodiales; f__unidentified; g__unidentified; s__Capnodiales_sp
728	0	0	0	0	0	0	0	0	0	2	1	1	k__Fungi; p__Ascomycota; c__Pezizomycotina_cls_Incertae_sedis; o__Pezizomycotina_ord_Incertae_sedis; f__Pezizomycotina_fam_Incertae_sedis; g__Bactrodesmiastrum; s__Bactrodesmiastrum_obovatum
318	0	0	0	0	0	0	0	0	0	1	2	11	k__Fungi; p__Ascomycota; c__Sordariomycetes; o__Sordariomycetidae_ord_Incertae_sedis; f__Apiosporaceae; g__Arthrinium; s__Arthrinium_pseudospegazzinii
359	0	0	0	0	0	0	0	0	0	21	28	14	k__Protista; p__Cercozoa; c__unidentified; o__unidentified; f__unidentified; g__unidentified; s__Cercozoa_sp
729	0	0	0	0	0	0	0	0	0	0	17	3	k__Fungi; p__unidentified; c__unidentified; o__unidentified; f__unidentified; g__unidentified; s__Fungi_sp
319	0	0	0	0	0	0	0	0	0	166	202	281	k__Fungi; p__Ascomycota; c__Sordariomycetes; o__Hypocreales; f__Nectriaceae; g__Fusarium; s__Fusarium_pseudensiforme
690	0	0	0	0	0	0	0	0	0	8	0	0	k__Fungi; p__Ascomycota; c__Dothideomycetes; o__Pleosporales; f__Sporormiaceae; g__Preussia; s__Preussia_persica
280	0	0	4	0	0	0	0	0	0	0	0	0	k__Fungi; p__unidentified; c__unidentified; o__unidentified; f__unidentified; g__unidentified; s__Fungi_sp
691	0	0	0	0	0	0	0	0	0	5	1	3	k__Fungi; p__Ascomycota; c__Dothideomycetes; o__Pleosporales; f__unidentified; g__unidentified; s__Pleosporales_sp
650	0	0	0	0	0	0	0	0	0	2	0	2	k__Fungi; p__Zygomycota; c__Zygomycota_cls_Incertae_sedis; o__Basidiobolales; f__Basidiobolaceae; g__Basidiobolus; s__Basidiobolus_sp
281	0	0	54	0	0	0	0	0	0	74	0	0	k__Fungi; p__Zygomycota; c__Mortierellomycotina_cls_Incertae_sedis; o__Mortierellales; f__Mortierellaceae; g__Mortierella; s__Mortierella_longigemmata
240	0	7	0	0	0	0	0	0	0	0	0	0	k__Fungi; p__Basidiomycota; c__Agaricomycetes; o__Atheliales; f__Atheliaceae; g__Amphinema; s__Amphinema_sp
692	0	0	0	0	0	0	0	0	0	6	0	0	k__Fungi; p__Ascomycota; c__Sordariomycetes; o__Chaetosphaeriales; f__Chaetosphaeriaceae; g__Chaetosphaeria; s__Chaetosphaeria_sp
651	0	0	0	0	0	0	0	0	0	2	0	0	k__Fungi; p__Ascomycota; c__Sordariomycetes; o__Sordariales; f__Lasiosphaeriaceae; g__unidentified; s__Lasiosphaeriaceae_sp
610	0	0	0	0	0	0	0	0	0	4	3	0	k__Fungi; p__Ascomycota; c__unidentified; o__unidentified; f__unidentified; g__unidentified; s__Ascomycota_sp
200	20	0	0	0	0	0	0	0	0	0	0	0	k__Fungi; p__Ascomycota; c__Eurotiomycetes; o__Eurotiales; f__Eurotiales_fam_Incertae_sedis; g__Thermomyces; s__Thermomyces_lanuginosus
282	0	0	30	0	0	0	0	0	0	0	0	0	k__Fungi; p__Basidiomycota; c__unidentified; o__unidentified; f__unidentified; g__unidentified; s__Basidiomycota_sp
241	0	7	0	0	0	0	0	0	0	0	0	0	k__Fungi; p__Ascomycota; c__Lecanoromycetes; o__Teloschistales; f__Caliciaceae; g__Calicium; s__Calicium_lenticulare
693	0	0	0	0	0	0	0	0	0	15	0	9	k__Fungi; p__Ascomycota; c__Sordariomycetes; o__Hypocreales; f__Nectriaceae; g__unidentified; s__Nectriaceae_sp
652	0	0	0	0	0	0	0	0	0	6	22	0	k__Fungi; p__Ascomycota; c__Sordariomycetes; o__Sordariales; f__Lasiosphaeriaceae; g__Cercophora; s__Cercophora_mirabilis
611	0	0	0	0	0	0	0	0	0	19	18	12	k__Fungi; p__Basidiomycota; c__Agaricomycetes; o__Agaricales; f__Tricholomataceae; g__unidentified; s__Tricholomataceae_sp
201	15	0	0	0	0	0	0	0	0	0	0	0	k__Fungi; p__unidentified; c__unidentified; o__unidentified; f__unidentified; g__unidentified; s__Fungi_sp
283	0	0	26	0	0	0	0	0	0	0	0	25	k__Fungi; p__Ascomycota; c__Leotiomycetes; o__Helotiales; f__Hyaloscyphaceae; g__Arachnopeziza; s__Arachnopeziza_sp
242	0	2	0	0	0	0	0	0	0	0	0	0	k__Fungi; p__Ascomycota; c__Sordariomycetes; o__Xylariales; f__unidentified; g__unidentified; s__Xylariales_sp
694	0	0	0	0	0	0	0	0	0	1	9	0	k__Fungi; p__Ascomycota; c__Dothideomycetes; o__Pleosporales; f__unidentified; g__unidentified; s__Pleosporales_sp
653	0	0	0	0	0	0	0	0	0	2	4	7	k__unidentified; p__unidentified; c__unidentified; o__unidentified; f__unidentified; g__unidentified;
612	0	0	0	0	0	0	0	0	0	3	0	2	k__Fungi; p__Chytridiomycota; c__unidentified; o__unidentified; f__unidentified; g__unidentified; s__Chytridiomycota_sp
202	14	7	0	0	0	0	0	0	0	0	0	0	k__Fungi; p__Ascomycota; c__Leotiomycetes; o__Helotiales; f__unidentified; g__unidentified; s__Helotiales_sp
284	0	0	1	0	0	0	0	0	0	0	9	0	k__Fungi; p__Ascomycota; c__Dothideomycetes; o__Pleosporales; f__unidentified; g__unidentified; s__Pleosporales_sp
243	0	55	0	0	0	0	0	0	0	0	2	3	k__Fungi; p__Ascomycota; c__Leotiomycetes; o__Helotiales; f__Helotiales_fam_Incertae_sedis; g__Scleropezicula; s__Scleropezicula_sp
695	0	0	0	0	0	0	0	0	0	7	0	1	k__Fungi; p__Ascomycota; c__Eurotiomycetes; o__Onygenales; f__Arthrodermataceae; g__Ctenomyces; s__Ctenomyces_serratus
654	0	0	0	0	0	0	0	0	0	4	4	0	k__Fungi; p__unidentified; c__unidentified; o__unidentified; f__unidentified; g__unidentified; s__Fungi_sp
613	0	0	0	0	0	0	0	0	0	9	7	17	k__Fungi; p__Ascomycota; c__Eurotiomycetes; o__Eurotiales; f__Trichocomaceae; g__Penicillium; s__Penicillium_polonicum
203	17	27	1	0	0	0	0	0	0	0	0	0	k__unidentified; p__unidentified; c__unidentified; o__unidentified; f__unidentified; g__unidentified;
285	1	0	14	0	0	0	0	0	0	40	40	43	k__Fungi; p__Ascomycota; c__Sordariomycetes; o__Hypocreales; f__Nectriaceae; g__Cosmospora; s__Cosmospora_sp
244	0	20	0	0	0	0	0	0	0	0	0	0	k__Fungi; p__Ascomycota; c__Lecanoromycetes; o__Lecanorales; f__Lecanoraceae; g__Lecanora; s__Lecanora_argentata
696	0	0	0	0	0	0	0	0	0	2	0	0	k__Fungi; p__unidentified; c__unidentified; o__unidentified; f__unidentified; g__unidentified; s__Fungi_sp
655	0	0	0	0	0	0	0	0	0	2	0	0	k__Fungi; p__Zygomycota; c__Mortierellomycotina_cls_Incertae_sedis; o__Mortierellales; f__Mortierellaceae; g__Mortierella; s__Mortierella_sp
614	0	0	0	0	0	0	0	0	0	6	15	9	k__unidentified; p__unidentified; c__unidentified; o__unidentified; f__unidentified; g__unidentified;
204	6	0	0	0	0	0	0	0	0	0	0	0	k__Fungi; p__Zygomycota; c__Mortierellomycotina_cls_Incertae_sedis; o__Mortierellales; f__Mortierellaceae; g__Mortierella; s__Mortierella_biramosa
286	0	0	2	0	0	0	0	0	0	1	4	0	k__Fungi; p__unidentified; c__unidentified; o__unidentified; f__unidentified; g__unidentified; s__Fungi_sp
245	1	8	0	0	0	0	0	0	0	0	0	0	k__Fungi; p__Ascomycota; c__Archaeorhizomycetes; o__Archaeorhizomycetales; f__Archaeorhizomycetaceae; g__Archaeorhizomyces; s__Archaeorhizomyces_sp
697	0	0	0	0	0	0	0	0	0	9	3	15	k__Fungi; p__Basidiomycota; c__Agaricomycetes; o__Russulales; f__Russulaceae; g__Russula; s__Russula_subnigricans
656	0	0	0	0	0	0	0	0	0	12	16	11	k__Fungi; p__Rozellomycota; c__unidentified; o__unidentified; f__unidentified; g__unidentified; s__Rozellomycota_sp
615	0	0	0	0	0	0	0	0	0	9	4	11	k__Fungi; p__Ascomycota; c__Sordariomycetes; o__Chaetosphaeriales; f__Chaetosphaeriaceae; g__Chaetosphaeria; s__Chaetosphaeria_sp
205	28	0	0	0	0	0	0	0	0	0	0	0	k__Fungi; p__Ascomycota; c__Orbiliomycetes; o__Orbiliales; f__Orbiliaceae; g__unidentified; s__Orbiliaceae_sp
287	0	0	15	0	0	0	0	0	0	0	0	0	k__Fungi; p__Zygomycota; c__Mucoromycotina_cls_Incertae_sedis; o__Endogonales; f__unidentified; g__unidentified; s__Endogonales_sp
246	0	10	0	0	0	0	0	0	0	0	0	0	k__Fungi; p__unidentified; c__unidentified; o__unidentified; f__unidentified; g__unidentified; s__Fungi_sp
698	0	0	0	0	0	0	0	0	0	2	11	0	k__Fungi; p__unidentified; c__unidentified; o__unidentified; f__unidentified; g__unidentified; s__Fungi_sp
657	0	0	0	0	0	0	0	0	0	4	2	1	k__unidentified; p__unidentified; c__unidentified; o__unidentified; f__unidentified; g__unidentified;
616	0	0	0	0	0	0	0	0	0	11	33	23	k__Fungi; p__Ascomycota; c__Sordariomycetes; o__Hypocreales; f__Hypocreaceae; g__Trichoderma; s__Trichoderma_stromaticum
206	2	0	0	0	0	0	0	0	0	0	0	0	k__Fungi; p__Basidiomycota; c__Agaricomycetes; o__Russulales; f__Russulaceae; g__unidentified; s__Russulaceae_sp
288	0	0	21	0	0	0	0	0	0	0	0	0	k__Fungi; p__Ascomycota; c__Sordariomycetes; o__Hypocreales; f__Cordycipitaceae; g__Lecanicillium; s__Lecanicillium_sp
247	0	8	0	0	0	0	0	0	0	0	0	0	k__Fungi; p__Ascomycota; c__Eurotiomycetes; o__Chaetothyriales; f__Herpotrichiellaceae; g__Exophiala; s__Exophiala_oligosperma
699	0	0	0	0	0	0	0	0	0	6	3	6	k__Fungi; p__Ascomycota; c__Dothideomycetes; o__Pleosporales; f__unidentified; g__unidentified; s__Pleosporales_sp
658	0	0	0	0	0	0	0	0	0	4	0	0	k__Fungi; p__unidentified; c__unidentified; o__unidentified; f__unidentified; g__unidentified; s__Fungi_sp
617	0	0	0	0	0	0	0	0	0	5	0	4	k__Fungi; p__Ascomycota; c__Sordariomycetes; o__Diaporthales; f__Schizoparmaceae; g__Coniella; s__Coniella_sp
289	0	0	10	0	0	0	0	0	0	0	0	0	k__Fungi; p__unidentified; c__unidentified; o__unidentified; f__unidentified; g__unidentified; s__Fungi_sp
248	0	21	0	0	0	0	0	0	0	0	0	0	k__Fungi; p__Ascomycota; c__Sordariomycetes; o__Xylariales; f__unidentified; g__unidentified; s__Xylariales_sp
207	4	0	0	0	0	0	0	0	0	0	0	0	k__Fungi; p__Basidiomycota; c__Agaricomycetes; o__Agaricales; f__unidentified; g__unidentified; s__Agaricales_sp
659	0	0	0	0	0	0	0	0	0	5	0	0	k__Fungi; p__Ascomycota; c__Orbiliomycetes; o__Orbiliales; f__Orbiliaceae; g__Arthrobotrys; s__Arthrobotrys_musiformis
618	0	0	0	0	0	0	0	0	0	6	0	0	k__Fungi; p__Ascomycota; c__Sordariomycetes; o__Chaetosphaeriales; f__Chaetosphaeriaceae; g__Menispora; s__Menispora_ciliata
249	0	10	0	0	0	0	0	0	0	0	0	0	k__Fungi; p__Ascomycota; c__unidentified; o__unidentified; f__unidentified; g__unidentified; s__Ascomycota_sp
208	10	0	0	0	0	0	0	0	0	0	0	2	k__Fungi; p__Ascomycota; c__Eurotiomycetes; o__Chaetothyriales; f__unidentified; g__unidentified; s__Chaetothyriales_sp
619	0	0	0	0	0	0	0	0	0	1	4	9	k__Fungi; p__unidentified; c__unidentified; o__unidentified; f__unidentified; g__unidentified; s__Fungi_sp
209	5	0	0	0	0	0	0	0	0	0	0	0	k__Fungi; p__Ascomycota; c__Sordariomycetes; o__Hypocreales; f__unidentified; g__unidentified; s__Hypocreales_sp
60	0	0	0	0	0	0	0	0	1	64	105	86	k__Fungi; p__Basidiomycota; c__Agaricomycetes; o__Sebacinales; f__Sebacinaceae; g__unidentified; s__Sebacinaceae_sp
990	0	0	0	0	0	0	0	0	0	0	0	6	k__Fungi; p__Ascomycota; c__Sordariomycetes; o__Xylariales; f__unidentified; g__unidentified; s__Xylariales_sp
61	44	891	4	2403	5101	3684	0	0	1	276	182	206	k__Fungi; p__Ascomycota; c__Sordariomycetes; o__Hypocreales; f__Hypocreaceae; g__Trichoderma; s__Trichoderma_harzianum
580	0	0	0	0	0	0	0	0	0	9	17	11	k__Fungi; p__Ascomycota; c__Sordariomycetes; o__Sordariales; f__Lasiosphaeriaceae; g__Cercophora; s__Cercophora_mirabilis
170	0	0	0	1	0	3	0	0	0	21	65	12	k__Fungi; p__Ascomycota; c__Sordariomycetes; o__Hypocreales; f__Hypocreaceae; g__Trichoderma; s__Trichoderma_citrinoviride
20	0	0	0	0	0	0	4	0	0	4	0	0	k__Fungi; p__unidentified; c__unidentified; o__unidentified; f__unidentified; g__unidentified; s__Fungi_sp
991	0	0	0	0	0	0	0	0	0	0	0	4	k__Fungi; p__Ascomycota; c__Saccharomycetes; o__Saccharomycetales; f__Saccharomycetales_fam_Incertae_sedis; g__Cyberlindnera; s__Cyberlindnera_sargentensis
950	0	0	0	0	0	0	0	0	0	0	0	6	k__Fungi; p__Ascomycota; c__Sordariomycetes; o__Hypocreales; f__Clavicipitaceae; g__unidentified; s__Clavicipitaceae_sp
62	10	66	0	20	12	17	0	0	1	1	1	2	k__Fungi; p__Ascomycota; c__Sordariomycetes; o__Hypocreales; f__Clavicipitaceae; g__Pochonia; s__Pochonia_bulbillosa
581	0	0	0	0	0	0	0	0	0	38	129	327	k__Fungi; p__Basidiomycota; c__Agaricomycetes; o__Agaricales; f__Agaricaceae; g__Lepiota; s__Lepiota_cristata
540	0	0	0	0	0	0	0	0	0	67	65	30	k__Fungi; p__unidentified; c__unidentified; o__unidentified; f__unidentified; g__unidentified; s__Fungi_sp
171	0	0	0	0	0	1	0	0	0	113	67	69	k__Fungi; p__Ascomycota; c__Sordariomycetes; o__Sordariales; f__unidentified; g__unidentified; s__Sordariales_sp
21	9	0	0	0	0	0	11	0	0	19	8	4	k__Fungi; p__Ascomycota; c__Sordariomycetes; o__Hypocreales; f__Nectriaceae; g__unidentified; s__Nectriaceae_sp
130	5	0	12	8	111	7	0	0	0	1	0	1	k__Fungi; p__Ascomycota; c__Eurotiomycetes; o__Chaetothyriales; f__Herpotrichiellaceae; g__Exophiala; s__Exophiala_opportunistica
992	0	0	0	0	0	0	0	0	0	0	0	3	k__Fungi; p__Rozellomycota; c__unidentified; o__unidentified; f__unidentified; g__unidentified; s__Rozellomycota_sp
951	0	0	0	0	0	0	0	0	0	0	0	2	k__Fungi; p__Ascomycota; c__Dothideomycetes; o__Capnodiales; f__unidentified; g__unidentified; s__Capnodiales_sp
910	0	0	0	0	0	0	0	0	0	0	0	11	k__Fungi; p__Ascomycota; c__Sordariomycetes; o__Hypocreales; f__Nectriaceae; g__Thelonectria; s__Thelonectria_lucida
63	0	0	0	0	0	0	0	0	5	0	0	0	k__Fungi; p__Basidiomycota; c__Agaricomycetes; o__Cantharellales; f__Clavulinaceae; g__Clavulina; s__Clavulina_sp
582	0	0	0	0	0	0	0	0	0	5	8	10	k__Fungi; p__Ascomycota; c__Sordariomycetes; o__Sordariomycetidae_ord_Incertae_sedis; f__Apiosporaceae; g__Arthrinium; s__Arthrinium_pseudosinense
541	0	0	0	0	0	0	0	0	0	3	0	17	k__Fungi; p__Ascomycota; c__Dothideomycetes; o__Pleosporales; f__Cucurbitariaceae; g__Pyrenochaetopsis; s__Pyrenochaetopsis_sp
500	0	0	0	0	0	0	0	0	0	16	31	48	k__Fungi; p__Ascomycota; c__Pezizomycetes; o__unidentified; f__unidentified; g__unidentified; s__Pezizomycetes_sp
172	1	25	44	1	0	1	0	0	0	0	0	0	k__Fungi; p__Ascomycota; c__unidentified; o__unidentified; f__unidentified; g__unidentified; s__Ascomycota_sp
22	87	255	180	68	22	29	10	4	1	26	53	40	k__Fungi; p__Ascomycota; c__Leotiomycetes; o__Helotiales; f__Helotiales_fam_Incertae_sedis; g__Leptodontidium; s__Leptodontidium_trabinellum
131	0	0	0	3	1	0	0	0	0	0	0	0	k__Fungi; p__Ascomycota; c__Leotiomycetes; o__Helotiales; f__unidentified; g__unidentified; s__Helotiales_sp
993	0	0	0	0	0	0	0	0	0	0	2	3	k__Fungi; p__Ascomycota; c__Dothideomycetes; o__Pleosporales; f__Lophiostomataceae; g__Lophiostoma; s__Lophiostoma_sp
952	0	0	0	0	0	0	0	0	0	0	0	4	k__Fungi; p__Zygomycota; c__Zygomycota_cls_Incertae_sedis; o__Basidiobolales; f__Basidiobolaceae; g__Basidiobolus; s__Basidiobolus_sp
911	0	0	0	0	0	0	0	0	0	0	0	12	k__Fungi; p__Ascomycota; c__Sordariomycetes; o__Sordariomycetidae_ord_Incertae_sedis; f__Sordariomycetidae_fam_Incertae_sedis; g__Atractospora; s__Atractospora_decumbens
64	0	0	0	0	0	0	0	0	1	264	235	222	k__Fungi; p__Ascomycota; c__Sordariomycetes; o__Ophiostomatales; f__Ophiostomataceae; g__Sporothrix; s__Sporothrix_mexicana
583	0	0	0	0	0	0	0	0	0	2	0	0	k__Fungi; p__unidentified; c__unidentified; o__unidentified; f__unidentified; g__unidentified; s__Fungi_sp
542	0	0	0	0	0	0	0	0	0	4	0	2	k__Fungi; p__Basidiomycota; c__Agaricomycetes; o__Sebacinales; f__Sebacinaceae; g__unidentified; s__Sebacinaceae_sp
501	0	0	0	0	0	0	0	0	0	4	0	7	k__Fungi; p__Ascomycota; c__Leotiomycetes; o__Helotiales; f__Helotiales_fam_Incertae_sedis; g__Scytalidium; s__Scytalidium_lignicola
173	0	0	0	2	0	8	0	0	0	45	215	24	k__Fungi; p__Ascomycota; c__Sordariomycetes; o__Hypocreales; f__Hypocreaceae; g__Trichoderma; s__Trichoderma_lixii
23	0	0	0	0	0	0	2	1	0	1	1	1	k__Fungi; p__Basidiomycota; c__Ustilaginomycotina_cls_Incertae_sedis; o__Malasseziales; f__Malasseziaceae; g__Malassezia; s__Malassezia_restricta
132	0	0	0	2	1	0	0	0	0	0	0	0	k__Fungi; p__Ascomycota; c__Sordariomycetes; o__Hypocreales; f__Cordycipitaceae; g__Lecanicillium; s__Lecanicillium_fusisporum
994	0	0	0	0	0	0	0	0	0	0	0	3	k__Fungi; p__Basidiomycota; c__Agaricomycetes; o__Agaricales; f__Cortinariaceae; g__Cortinarius; s__Cortinarius_lebretonii
953	0	0	0	0	0	0	0	0	0	0	0	2	k__Fungi; p__unidentified; c__unidentified; o__unidentified; f__unidentified; g__unidentified; s__Fungi_sp
912	0	0	0	0	0	0	0	0	0	1	1	10	k__Fungi; p__Ascomycota; c__Dothideomycetes; o__Tubeufiales; f__Tubeufiaceae; g__Helicosporium; s__Helicosporium_panachaeum
65	0	0	0	0	0	0	0	0	1	26	41	37	k__Fungi; p__Ascomycota; c__Sordariomycetes; o__Sordariales; f__Sordariaceae; g__unidentified; s__Sordariaceae_sp
584	0	0	0	0	0	0	0	0	0	3	1	2	k__Fungi; p__Ascomycota; c__Saccharomycetes; o__Saccharomycetales; f__unidentified; g__unidentified; s__Saccharomycetales_sp
543	0	0	0	0	0	0	0	0	0	35	51	17	k__Fungi; p__Basidiomycota; c__Agaricomycetes; o__Agaricales; f__Entolomataceae; g__Entoloma; s__Entoloma_jubatum
502	0	0	0	0	0	0	0	0	0	12	0	6	k__Fungi; p__Basidiomycota; c__Tremellomycetes; o__Filobasidiales; f__Filobasidiaceae; g__Goffeauzyma; s__Goffeauzyma_gastrica
174	0	0	0	0	0	3	0	0	0	11	0	3	k__Fungi; p__Ascomycota; c__Eurotiomycetes; o__Eurotiales; f__Trichocomaceae; g__Penicillium; s__Penicillium_sp
24	0	0	0	0	0	0	4	0	0	1	8	8	k__Fungi; p__Ascomycota; c__Sordariomycetes; o__Sordariales; f__Chaetomiaceae; g__unidentified; s__Chaetomiaceae_sp
133	0	0	0	2	0	2	0	0	0	0	0	0	k__Fungi; p__Ascomycota; c__Sordariomycetes; o__Hypocreales; f__Ophiocordycipitaceae; g__unidentified; s__Ophiocordycipitaceae_sp
995	0	0	0	0	0	0	0	0	0	0	0	3	k__Fungi; p__Basidiomycota; c__Agaricomycetes; o__Russulales; f__Russulaceae; g__Russula; s__Russula_subnigricans
954	0	0	0	0	0	0	0	0	0	0	0	6	k__Fungi; p__unidentified; c__unidentified; o__unidentified; f__unidentified; g__unidentified; s__Fungi_sp
913	0	0	0	0	0	0	0	0	0	0	3	21	k__Fungi; p__unidentified; c__unidentified; o__unidentified; f__unidentified; g__unidentified; s__Fungi_sp
66	55	96	0	1257	800	294	0	1	0	63	30	37	k__Fungi; p__Ascomycota; c__Sordariomycetes; o__Hypocreales; f__Hypocreaceae; g__Trichoderma; s__Trichoderma_lixii
585	0	0	0	0	0	0	0	0	0	8	0	0	k__Fungi; p__Ascomycota; c__Sordariomycetes; o__unidentified; f__unidentified; g__unidentified; s__Sordariomycetes_sp
544	0	0	0	0	0	0	0	0	0	4	6	5	k__Fungi; p__Ascomycota; c__Sordariomycetes; o__Sordariomycetidae_ord_Incertae_sedis; f__Apiosporaceae; g__Arthrinium; s__Arthrinium_pseudosinense
503	0	0	0	1	0	0	0	0	0	5	0	27	k__Fungi; p__Ascomycota; c__Pezizomycetes; o__Pezizales; f__Sarcoscyphaceae; g__Cookeina; s__Cookeina_indica
175	487	0	0	0	0	0	0	0	0	0	0	0	k__Fungi; p__Basidiomycota; c__Agaricomycetes; o__Agaricales; f__Tricholomataceae; g__Tricholoma; s__Tricholoma_terreum
25	0	0	0	0	0	0	3	0	0	0	0	0	k__Fungi; p__unidentified; c__unidentified; o__unidentified; f__unidentified; g__unidentified; s__Fungi_sp
134	0	0	0	1	0	0	0	0	0	21	44	14	k__Fungi; p__Ascomycota; c__Sordariomycetes; o__Sordariales; f__Lasiosphaeriaceae; g__unidentified; s__Lasiosphaeriaceae_sp
996	0	0	0	0	0	0	0	0	0	0	0	3	k__Fungi; p__Ascomycota; c__Leotiomycetes; o__Helotiales; f__Hyaloscyphaceae; g__Lachnum; s__Lachnum_sp
955	0	0	0	0	0	0	0	0	0	0	0	3	k__Fungi; p__Rozellomycota; c__unidentified; o__unidentified; f__unidentified; g__unidentified; s__Rozellomycota_sp
914	0	0	0	0	0	0	0	0	0	0	0	6	k__Fungi; p__unidentified; c__unidentified; o__unidentified; f__unidentified; g__unidentified; s__Fungi_sp
67	4	32	0	745	141	240	0	0	0	32	28	5	k__Fungi; p__Ascomycota; c__Sordariomycetes; o__Hypocreales; f__unidentified; g__unidentified; s__Hypocreales_sp
586	0	0	0	0	0	0	0	0	0	5	7	3	k__Protista; p__Cercozoa; c__unidentified; o__unidentified; f__unidentified; g__unidentified; s__Cercozoa_sp
545	0	0	0	0	0	0	0	0	0	10	5	15	k__Fungi; p__Ascomycota; c__Dothideomycetes; o__Pleosporales; f__Lophiostomataceae; g__Lophiostoma; s__Lophiostoma_macrostomum
504	0	0	0	0	0	0	0	0	0	19	9	2	k__Fungi; p__Ascomycota; c__Leotiomycetes; o__Helotiales; f__Helotiales_fam_Incertae_sedis; g__Scytalidium; s__Scytalidium_lignicola
176	3	0	0	0	0	0	0	0	0	59	60	82	k__Fungi; p__Basidiomycota; c__Agaricomycetes; o__Agaricales; f__Bolbitiaceae; g__Conocybe; s__Conocybe_dunensis
26	0	0	0	0	0	0	3	0	0	0	3	3	k__Fungi; p__Basidiomycota; c__Agaricomycetes; o__Agaricales; f__Tricholomataceae; g__Tricholoma; s__Tricholoma_sp
135	0	0	0	1	8	11	0	0	0	2	11	0	k__Fungi; p__Ascomycota; c__Sordariomycetes; o__Hypocreales; f__Nectriaceae; g__unidentified; s__Nectriaceae_sp
997	0	0	0	0	0	0	0	0	0	0	0	4	k__Fungi; p__unidentified; c__unidentified; o__unidentified; f__unidentified; g__unidentified; s__Fungi_sp
956	0	0	0	0	0	0	0	0	0	0	1	3	k__Fungi; p__Chytridiomycota; c__Chytridiomycetes; o__unidentified; f__unidentified; g__unidentified; s__Chytridiomycetes_sp
915	0	0	0	0	0	0	0	0	0	0	0	6	k__Fungi; p__Ascomycota; c__Sordariomycetes; o__Pleurotheciales; f__Pleurotheciaceae; g__unidentified; s__Pleurotheciaceae_sp
68	0	0	51	4	0	4	0	0	0	0	2	9	k__Fungi; p__Ascomycota; c__Sordariomycetes; o__Hypocreales; f__Clavicipitaceae; g__Metarhizium; s__Metarhizium_flavoviride
587	0	0	0	0	0	0	0	0	0	5	0	0	k__Fungi; p__Ascomycota; c__Sordariomycetes; o__Xylariales; f__Hyponectriaceae; g__unidentified; s__Hyponectriaceae_sp
546	0	0	0	0	0	0	0	0	0	21	21	8	k__Fungi; p__unidentified; c__unidentified; o__unidentified; f__unidentified; g__unidentified; s__Fungi_sp
505	0	0	0	0	0	0	0	0	0	4	9	0	k__Fungi; p__Ascomycota; c__Sordariomycetes; o__Sordariales; f__Chaetomiaceae; g__unidentified; s__Chaetomiaceae_sp
177	8	14	23	2	0	0	0	0	0	0	0	0	k__Fungi; p__Ascomycota; c__Leotiomycetes; o__Helotiales; f__unidentified; g__unidentified; s__Helotiales_sp
27	0	0	0	0	0	0	3	0	0	0	0	0	k__Fungi; p__Basidiomycota; c__Agaricostilbomycetes; o__Agaricostilbales; f__Agaricostilbaceae; g__Sterigmatomyces; s__Sterigmatomyces_halophilus
136	0	0	0	0	86	0	0	0	0	8	2	5	k__Fungi; p__Ascomycota; c__Sordariomycetes; o__Hypocreales; f__Nectriaceae; g__Thelonectria; s__Thelonectria_rubi
998	0	0	0	0	0	0	0	0	0	0	0	3	No blast hit
957	0	0	0	0	0	0	0	0	0	0	0	4	k__Fungi; p__Zygomycota; c__Zygomycota_cls_Incertae_sedis; o__Basidiobolales; f__Basidiobolaceae; g__Schizangiella; s__Schizangiella_serpentis
916	0	0	0	0	0	0	0	0	0	0	0	10	k__Fungi; p__Ascomycota; c__Sordariomycetes; o__Hypocreales; f__Nectriaceae; g__unidentified; s__Nectriaceae_sp
69	2	0	0	263	215	1	0	0	0	0	0	4	k__Fungi; p__Ascomycota; c__unidentified; o__unidentified; f__unidentified; g__unidentified; s__Ascomycota_sp
588	0	0	0	0	0	0	0	0	0	3	12	21	k__Fungi; p__Ascomycota; c__Sordariomycetes; o__Microascales; f__Microascaceae; g__Pithoascus; s__Pithoascus_stoveri
547	0	0	0	0	0	0	0	0	0	8	0	0	k__Fungi; p__Ascomycota; c__Lecanoromycetes; o__Lecanorales; f__Parmeliaceae; g__Usnea; s__Usnea_glabrata
506	0	0	0	0	0	0	0	0	0	10	4	0	k__Fungi; p__unidentified; c__unidentified; o__unidentified; f__unidentified; g__unidentified; s__Fungi_sp
178	112	550	336	0	0	0	0	0	0	9	5	2	k__Fungi; p__Ascomycota; c__Sordariomycetes; o__Hypocreales; f__Cordycipitaceae; g__Lecanicillium; s__Lecanicillium_primulinum
28	0	0	0	0	0	1	1	0	0	27	15	18	k__Fungi; p__Ascomycota; c__unidentified; o__unidentified; f__unidentified; g__unidentified; s__Ascomycota_sp
137	0	0	0	0	33	162	0	0	0	4	3	6	k__Fungi; p__Ascomycota; c__Sordariomycetes; o__Hypocreales; f__Nectriaceae; g__Fusarium; s__Fusarium_pseudensiforme
999	0	0	0	0	0	0	0	0	0	0	0	2	k__Fungi; p__Ascomycota; c__Dothideomycetes; o__Capnodiales; f__Mycosphaerellaceae; g__unidentified; s__Mycosphaerellaceae_sp
958	0	0	0	0	0	0	0	0	0	0	0	2	k__Fungi; p__unidentified; c__unidentified; o__unidentified; f__unidentified; g__unidentified; s__Fungi_sp
917	0	0	0	0	0	0	0	0	0	0	0	14	k__Fungi; p__Ascomycota; c__Leotiomycetes; o__Helotiales; f__Helotiales_fam_Incertae_sedis; g__Scytalidium; s__Scytalidium_sp
589	0	0	0	0	0	0	0	0	0	12	0	0	k__Fungi; p__Basidiomycota; c__Agaricomycetes; o__Agaricales; f__Entolomataceae; g__Rhodocybe; s__Rhodocybe_gemina
548	0	0	0	0	0	0	0	0	0	30	45	50	k__Fungi; p__unidentified; c__unidentified; o__unidentified; f__unidentified; g__unidentified; s__Fungi_sp
507	0	0	0	0	0	0	0	0	0	4	9	9	k__Fungi; p__Ascomycota; c__Pezizomycotina_cls_Incertae_sedis; o__Pezizomycotina_ord_Incertae_sedis; f__Pezizomycotina_fam_Incertae_sedis; g__Bactrodesmiastrum; s__Bactrodesmiastrum_obovatum
179	2	0	0	0	0	0	0	0	0	0	0	0	k__Fungi; p__Ascomycota; c__Eurotiomycetes; o__Chaetothyriales; f__Herpotrichiellaceae; g__Cladophialophora; s__Cladophialophora_sp
29	45	23	102	0	0	0	12	0	0	0	0	1	k__Fungi; p__Ascomycota; c__Leotiomycetes; o__unidentified; f__unidentified; g__unidentified; s__Leotiomycetes_sp
138	789	600	636	0	3	0	0	0	0	0	0	0	k__Fungi; p__Basidiomycota; c__Agaricomycetes; o__Hymenochaetales; f__Schizoporaceae; g__Hyphodontia; s__Hyphodontia_barba-jovis
959	0	0	0	0	0	0	0	0	0	3	6	4	k__Fungi; p__unidentified; c__unidentified; o__unidentified; f__unidentified; g__unidentified; s__Fungi_sp
918	0	0	0	0	0	0	0	0	0	0	0	5	k__Fungi; p__Ascomycota; c__Orbiliomycetes; o__Orbiliales; f__Orbiliaceae; g__unidentified; s__Orbiliaceae_sp
549	0	0	0	0	0	0	0	0	0	8	8	0	k__Fungi; p__unidentified; c__unidentified; o__unidentified; f__unidentified; g__unidentified; s__Fungi_sp
508	0	0	0	0	0	0	0	0	0	5	6	19	k__Fungi; p__Ascomycota; c__Pezizomycotina_cls_Incertae_sedis; o__Pezizomycotina_ord_Incertae_sedis; f__Pezizomycotina_fam_Incertae_sedis; g__Phaeoisaria; s__Phaeoisaria_clematidis
139	0	0	0	0	3	0	0	0	0	0	0	4	k__Fungi; p__Ascomycota; c__unidentified; o__unidentified; f__unidentified; g__unidentified; s__Ascomycota_sp
919	0	0	0	0	0	0	0	0	0	0	0	8	k__Fungi; p__unidentified; c__unidentified; o__unidentified; f__unidentified; g__unidentified; s__Fungi_sp
509	0	0	0	0	0	0	0	0	0	12	18	6	k__Fungi; p__Ascomycota; c__unidentified; o__unidentified; f__unidentified; g__unidentified; s__Ascomycota_sp
