# Supplementary material for: Dynamics of fungal communities during Gastrodia elata growth
Source: BMC Microbiol. 2019 Jul 10;19:158. doi: 10.1186/s12866-019-1501-z (PMC6617676; doi:10.1186/s12866-019-1501-z)
Supplement: Supplementary file 3 — Table S3. OTUs table after subsampled. (XLSX 61 kb) [file 12866_2019_1501_MOESM3_ESM.xlsx]

## Sheet: 2
OTU_ID	P1	P2	P3	M1	M2	M3	B1	B2	B3	S1	S2	S3	sum	taxonomy
1	36	1	2	0	0	1	4159	4475	4476	0	0	1	13151	k__Fungi; p__Basidiomycota; c__Agaricomycetes; o__Agaricales; f__unidentified; g__unidentified; s__Agaricales_sp
16	71	4	3	1628	1676	2016	0	0	0	1	3	3	5405	k__Fungi; p__Basidiomycota; c__Agaricomycetes; o__Agaricomycetes_ord_Incertae_sedis; f__Agaricomycetes_fam_Incertae_sedis; g__Resinicium; s__Resinicium_bicolor
313	0	0	9	0	0	1	0	0	0	1245	1092	1161	3508	k__Fungi; p__Basidiomycota; c__Agaricomycetes; o__Agaricales; f__Inocybaceae; g__Simocybe; s__Simocybe_sp
43	83	8	1	949	1079	614	0	0	0	18	26	29	2807	k__Fungi; p__unidentified; c__unidentified; o__unidentified; f__unidentified; g__unidentified; s__Fungi_sp
51	11	739	6	599	366	534	0	0	0	0	4	2	2261	k__Fungi; p__Ascomycota; c__Sordariomycetes; o__Hypocreales; f__Bionectriaceae; g__Clonostachys; s__Clonostachys_sp
271	2	0	1738	0	0	0	0	0	0	0	0	0	1740	k__Fungi; p__Basidiomycota; c__Agaricomycetes; o__Trechisporales; f__Hydnodontaceae; g__unidentified; s__Hydnodontaceae_sp
305	0	0	0	0	0	0	0	0	0	602	560	557	1719	k__Fungi; p__Basidiomycota; c__Agaricomycetes; o__Agaricales; f__Inocybaceae; g__Simocybe; s__Simocybe_sp
61	44	143	0	269	580	431	0	0	0	35	17	25	1544	k__Fungi; p__Ascomycota; c__Sordariomycetes; o__Hypocreales; f__Hypocreaceae; g__Trichoderma; s__Trichoderma_harzianum
71	320	421	442	81	46	64	0	0	0	10	14	7	1405	k__Fungi; p__Ascomycota; c__Sordariomycetes; o__Hypocreales; f__Nectriaceae; g__Mariannaea; s__Mariannaea_samuelsii
138	789	82	189	0	1	0	0	0	0	0	0	0	1061	k__Fungi; p__Basidiomycota; c__Agaricomycetes; o__Hymenochaetales; f__Schizoporaceae; g__Hyphodontia; s__Hyphodontia_barba-jovis
298	0	0	0	0	0	0	0	0	0	300	309	254	863	k__Fungi; p__Basidiomycota; c__Agaricomycetes; o__Agaricales; f__Psathyrellaceae; g__Psathyrella; s__Psathyrella_panaeoloides
186	196	249	398	0	0	0	0	0	0	2	2	0	847	k__Fungi; p__Zygomycota; c__Mortierellomycotina_cls_Incertae_sedis; o__Mortierellales; f__Mortierellaceae; g__Mortierella; s__Mortierella_globulifera
73	186	125	10	125	88	162	0	0	0	6	8	4	714	k__Fungi; p__Ascomycota; c__Sordariomycetes; o__Hypocreales; f__Nectriaceae; g__Mariannaea; s__Mariannaea_samuelsii
94	0	621	0	1	0	3	0	0	0	4	5	4	638	k__Fungi; p__Ascomycota; c__Sordariomycetes; o__Hypocreales; f__Hypocreaceae; g__Trichoderma; s__Trichoderma_harzianum
108	201	230	0	0	0	0	0	0	0	23	20	23	497	k__Fungi; p__Zygomycota; c__Mortierellomycotina_cls_Incertae_sedis; o__Mortierellales; f__Mortierellaceae; g__Mortierella; s__Mortierella_sp
175	487	0	0	0	0	0	0	0	0	0	0	0	487	k__Fungi; p__Basidiomycota; c__Agaricomycetes; o__Agaricales; f__Tricholomataceae; g__Tricholoma; s__Tricholoma_terreum
84	261	84	83	9	30	7	0	0	0	1	0	0	475	k__Fungi; p__Ascomycota; c__Leotiomycetes; o__unidentified; f__unidentified; g__unidentified; s__Leotiomycetes_sp
55	14	10	0	83	162	105	0	0	0	6	1	0	381	k__Fungi; p__unidentified; c__unidentified; o__unidentified; f__unidentified; g__unidentified; s__Fungi_sp
59	9	0	0	9	141	201	0	0	0	0	4	1	365	k__Fungi; p__Ascomycota; c__Sordariomycetes; o__Hypocreales; f__Nectriaceae; g__Fusarium; s__Fusarium_sp
66	55	14	0	141	83	31	0	0	0	6	4	4	338	k__Fungi; p__Ascomycota; c__Sordariomycetes; o__Hypocreales; f__Hypocreaceae; g__Trichoderma; s__Trichoderma_lixii
39	16	261	17	0	0	0	1	2	0	18	4	10	329	k__Fungi; p__Zygomycota; c__Mortierellomycotina_cls_Incertae_sedis; o__Mortierellales; f__Mortierellaceae; g__Mortierella; s__Mortierella_humilis
297	0	0	0	0	0	0	0	0	0	246	58	21	325	k__Fungi; p__Basidiomycota; c__Agaricomycetes; o__Agaricales; f__Bolbitiaceae; g__Conocybe; s__Conocybe_echinata
181	32	173	117	0	0	0	0	0	0	0	0	0	322	k__Fungi; p__Basidiomycota; c__Agaricomycetes; o__Cantharellales; f__Hydnaceae; g__Sistotrema; s__Sistotrema_sp
302	0	0	0	0	0	0	0	0	0	76	125	109	310	k__Fungi; p__Basidiomycota; c__Agaricomycetes; o__Trechisporales; f__Hydnodontaceae; g__Subulicystidium; s__Subulicystidium_sp
70	8	15	15	89	48	122	0	0	0	1	2	2	302	k__Fungi; p__unidentified; c__unidentified; o__unidentified; f__unidentified; g__unidentified; s__Fungi_sp
197	31	138	132	0	0	0	0	0	0	0	0	0	301	k__Fungi; p__Basidiomycota; c__Agaricomycetes; o__Cantharellales; f__Hydnaceae; g__Sistotrema; s__Sistotrema_sp
178	112	82	98	0	0	0	0	0	0	1	1	1	295	k__Fungi; p__Ascomycota; c__Sordariomycetes; o__Hypocreales; f__Cordycipitaceae; g__Lecanicillium; s__Lecanicillium_primulinum
38	57	34	177	0	8	1	2	1	0	0	0	0	280	k__Fungi; p__Ascomycota; c__Eurotiomycetes; o__Chaetothyriales; f__Herpotrichiellaceae; g__Cladophialophora; s__Cladophialophora_sp
4	0	0	4	0	0	0	218	25	27	0	1	0	275	k__Fungi; p__Basidiomycota; c__Agaricomycetes; o__Agaricales; f__Psathyrellaceae; g__unidentified; s__Psathyrellaceae_sp
228	1	138	0	0	0	0	0	0	2	22	28	70	261	k__Fungi; p__Zygomycota; c__Mortierellomycotina_cls_Incertae_sedis; o__Mortierellales; f__Mortierellaceae; g__Mortierella; s__Mortierella_camargensis
99	1	0	0	198	30	1	0	0	3	2	7	4	246	k__Fungi; p__Ascomycota; c__Sordariomycetes; o__Hypocreales; f__Hypocreaceae; g__Trichoderma; s__Trichoderma_asperellum
180	86	52	105	0	0	0	0	0	0	0	0	0	243	k__Fungi; p__Basidiomycota; c__Agaricomycetes; o__Russulales; f__Russulaceae; g__Russula; s__Russula_sp
169	0	0	0	0	0	2	0	0	0	59	83	89	233	k__Fungi; p__Ascomycota; c__Sordariomycetes; o__Sordariales; f__Lasiosphaeriaceae; g__Lasiosphaeris; s__Lasiosphaeris_hispida
22	87	41	61	5	4	3	0	1	0	4	7	4	217	k__Fungi; p__Ascomycota; c__Leotiomycetes; o__Helotiales; f__Helotiales_fam_Incertae_sedis; g__Leptodontidium; s__Leptodontidium_trabinellum
299	0	0	0	0	0	0	0	0	0	65	95	50	210	k__Fungi; p__Basidiomycota; c__Agaricomycetes; o__Agaricales; f__Psathyrellaceae; g__Coprinopsis; s__Coprinopsis_pseudonivea
183	36	169	0	0	0	0	0	0	0	0	0	0	205	k__Fungi; p__Zygomycota; c__Mortierellomycotina_cls_Incertae_sedis; o__Mortierellales; f__Mortierellaceae; g__Mortierella; s__Mortierella_gamsii
117	41	19	140	0	2	0	0	0	0	0	0	0	202	k__Fungi; p__Basidiomycota; c__Agaricomycetes; o__Agaricales; f__Mycenaceae; g__Mycena; s__Mycena_metata
194	95	15	91	0	0	0	0	0	0	0	0	0	201	k__Fungi; p__Basidiomycota; c__Tremellomycetes; o__Tremellales; f__Tremellales_fam_Incertae_sedis; g__Mingxiaea; s__Mingxiaea_setariae
341	2	0	0	0	0	0	0	0	0	36	21	135	194	k__Fungi; p__Basidiomycota; c__Agaricomycetes; o__Agaricales; f__unidentified; g__unidentified; s__Agaricales_sp
35	39	119	0	0	1	0	0	0	0	7	8	15	189	k__Fungi; p__Ascomycota; c__Sordariomycetes; o__Hypocreales; f__Nectriaceae; g__Fusarium; s__Fusarium_oxysporum
363	0	0	0	0	0	0	0	0	0	41	60	78	179	k__Fungi; p__Basidiomycota; c__Agaricomycetes; o__Agaricales; f__Bolbitiaceae; g__Conocybe; s__Conocybe_anthracophila
182	105	57	5	0	0	0	0	0	0	0	4	1	172	k__Fungi; p__Ascomycota; c__Sordariomycetes; o__Sordariales; f__Cephalothecaceae; g__Cephalotheca; s__Cephalotheca_sp
109	68	41	53	0	0	0	0	0	0	0	0	0	162	k__Fungi; p__Basidiomycota; c__Agaricomycetes; o__unidentified; f__unidentified; g__unidentified; s__Agaricomycetes_sp
309	0	0	0	0	0	0	0	0	0	46	55	58	159	k__Fungi; p__Basidiomycota; c__Agaricomycetes; o__Sebacinales; f__Sebacinales_Group_B; g__unidentified; s__Sebacinales_Group_B_sp
310	0	0	0	0	0	0	0	0	0	34	56	67	157	k__Fungi; p__Ascomycota; c__Sordariomycetes; o__Sordariales; f__Sordariales_fam_Incertae_sedis; g__Ascotaiwania; s__Ascotaiwania_lignicola
346	0	0	0	0	0	0	0	0	0	45	68	33	146	k__Fungi; p__Basidiomycota; c__Agaricomycetes; o__Agaricales; f__Pluteaceae; g__Pluteus; s__Pluteus_eludens
300	0	0	0	0	0	0	0	0	0	36	43	46	125	k__Fungi; p__Ascomycota; c__Leotiomycetes; o__Helotiales; f__unidentified; g__unidentified; s__Helotiales_sp
121	0	0	0	0	0	0	0	0	0	34	50	38	122	k__Fungi; p__Ascomycota; c__Sordariomycetes; o__Sordariales; f__Sordariales_fam_Incertae_sedis; g__Ramophialophora; s__Ramophialophora_humicola
67	4	2	0	68	13	26	0	0	0	5	2	0	120	k__Fungi; p__Ascomycota; c__Sordariomycetes; o__Hypocreales; f__unidentified; g__unidentified; s__Hypocreales_sp
129	0	0	0	0	0	0	0	0	0	34	32	41	107	k__Fungi; p__Basidiomycota; c__Agaricomycetes; o__Agaricales; f__Inocybaceae; g__Simocybe; s__Simocybe_sp
193	104	0	0	0	0	0	0	0	0	0	0	0	104	k__Fungi; p__Ascomycota; c__Sordariomycetes; o__Chaetosphaeriales; f__Chaetosphaeriaceae; g__Chaetosphaeria; s__Chaetosphaeria_fennica
2	0	0	0	52	0	1	44	0	0	2	0	1	100	k__Fungi; p__Ascomycota; c__Dothideomycetes; o__Pleosporales; f__unidentified; g__unidentified; s__Pleosporales_sp
196	96	1	3	0	0	0	0	0	0	0	0	0	100	k__Fungi; p__Basidiomycota; c__Agaricomycetes; o__Hymenochaetales; f__Hymenochaetaceae; g__Pseudochaete; s__Pseudochaete_latesetosa
324	0	0	0	0	0	0	0	0	0	27	51	21	99	k__Fungi; p__Basidiomycota; c__Tremellomycetes; o__Cystofilobasidiales; f__Cystofilobasidiaceae; g__Guehomyces; s__Guehomyces_pullulans
8	1	56	0	1	11	14	2	2	2	2	2	3	96	k__Fungi; p__Ascomycota; c__Sordariomycetes; o__Chaetosphaeriales; f__Chaetosphaeriaceae; g__Chaetosphaeria; s__Chaetosphaeria_chloroconia
372	0	0	0	0	0	0	0	0	0	30	28	33	91	k__Fungi; p__Ascomycota; c__Sordariomycetes; o__Hypocreales; f__Hypocreaceae; g__Trichoderma; s__Trichoderma_harzianum
29	45	2	43	0	0	0	1	0	0	0	0	0	91	k__Fungi; p__Ascomycota; c__Leotiomycetes; o__unidentified; f__unidentified; g__unidentified; s__Leotiomycetes_sp
64	0	0	0	0	0	0	0	0	0	38	27	25	90	k__Fungi; p__Ascomycota; c__Sordariomycetes; o__Ophiostomatales; f__Ophiostomataceae; g__Sporothrix; s__Sporothrix_mexicana
435	0	0	0	0	0	0	0	0	0	6	0	81	87	k__Fungi; p__Basidiomycota; c__Agaricomycetes; o__Agaricales; f__Bolbitiaceae; g__Pholiotina; s__Pholiotina_gracilenta
30	0	0	0	0	0	0	0	0	0	22	31	34	87	k__Fungi; p__Zygomycota; c__Mortierellomycotina_cls_Incertae_sedis; o__Mortierellales; f__unidentified; g__unidentified; s__Mortierellales_sp
342	0	0	0	0	0	0	0	0	0	38	33	16	87	k__Fungi; p__Basidiomycota; c__Agaricomycetes; o__Agaricales; f__Inocybaceae; g__Simocybe; s__Simocybe_sp
327	0	0	0	0	0	0	0	0	0	56	22	7	85	k__Fungi; p__Ascomycota; c__Sordariomycetes; o__Sordariales; f__Lasiosphaeriaceae; g__Cercophora; s__Cercophora_mirabilis
301	0	0	0	0	0	0	0	0	0	35	31	19	85	k__Fungi; p__Ascomycota; c__Sordariomycetes; o__Sordariales; f__Lasiosphaeriaceae; g__Schizothecium; s__Schizothecium_glutinans
128	82	0	0	0	0	0	0	0	0	0	0	0	82	k__Fungi; p__Ascomycota; c__unidentified; o__unidentified; f__unidentified; g__unidentified; s__Ascomycota_sp
152	43	13	25	0	0	0	0	0	0	0	0	0	81	k__Fungi; p__Basidiomycota; c__Tremellomycetes; o__Tremellales; f__Tremellales_fam_Incertae_sedis; g__Mingxiaea; s__Mingxiaea_setariae
90	3	0	0	5	14	19	0	0	0	8	18	13	80	k__Fungi; p__Ascomycota; c__Sordariomycetes; o__Hypocreales; f__Nectriaceae; g__unidentified; s__Nectriaceae_sp
6	0	4	36	1	5	1	30	1	1	0	0	0	79	k__Plantae; p__unidentified; c__unidentified; o__unidentified; f__unidentified; g__unidentified; s__Plantae_sp
195	30	12	37	0	0	0	0	0	0	0	0	0	79	k__Fungi; p__Basidiomycota; c__Tremellomycetes; o__Tremellales; f__Tremellales_fam_Incertae_sedis; g__Mingxiaea; s__Mingxiaea_setariae
349	0	0	0	0	0	0	0	0	0	21	34	24	79	k__Fungi; p__Ascomycota; c__Pezizomycotina_cls_Incertae_sedis; o__Pezizomycotina_ord_Incertae_sedis; f__Pezizomycotina_fam_Incertae_sedis; g__Bactrodesmiastrum; s__Bactrodesmiastrum_obovatum
5	5	0	11	15	0	15	21	6	1	1	0	3	78	k__Fungi; p__Ascomycota; c__Leotiomycetes; o__Helotiales; f__unidentified; g__unidentified; s__Helotiales_sp
319	0	0	0	0	0	0	0	0	0	22	23	32	77	k__Fungi; p__Ascomycota; c__Sordariomycetes; o__Hypocreales; f__Nectriaceae; g__Fusarium; s__Fusarium_pseudensiforme
316	0	0	0	0	0	0	0	0	0	19	33	22	74	k__Fungi; p__unidentified; c__unidentified; o__unidentified; f__unidentified; g__unidentified; s__Fungi_sp
86	1	8	43	6	10	5	0	0	0	0	0	0	73	k__Fungi; p__Ascomycota; c__Leotiomycetes; o__Helotiales; f__unidentified; g__unidentified; s__Helotiales_sp
365	0	0	0	0	0	0	0	0	0	13	35	23	71	k__Fungi; p__Ascomycota; c__Dothideomycetes; o__Pleosporales; f__Melanommataceae; g__Astrosphaeriella; s__Astrosphaeriella_africana
379	0	0	0	0	0	0	0	0	0	30	24	16	70	k__Fungi; p__Ascomycota; c__Sordariomycetes; o__Sordariomycetidae_ord_Incertae_sedis; f__Sordariomycetidae_fam_Incertae_sedis; g__Rubellisphaeria; s__Rubellisphaeria_abscondita
331	0	0	0	0	0	0	0	0	0	27	17	25	69	k__Fungi; p__Ascomycota; c__Sordariomycetes; o__unidentified; f__unidentified; g__unidentified; s__Sordariomycetes_sp
36	0	0	0	0	0	0	1	0	0	22	26	18	67	k__Fungi; p__Ascomycota; c__Sordariomycetes; o__Coniochaetales; f__Coniochaetaceae; g__Lecythophora; s__Lecythophora_fasciculata
315	0	0	0	0	0	0	0	0	0	23	39	1	63	k__Fungi; p__Basidiomycota; c__Agaricomycetes; o__Cantharellales; f__Hydnaceae; g__unidentified; s__Hydnaceae_sp
7	0	0	57	0	0	0	4	0	1	0	0	0	62	k__Fungi; p__Ascomycota; c__Leotiomycetes; o__unidentified; f__unidentified; g__unidentified; s__Leotiomycetes_sp
581	0	0	0	0	0	0	0	0	0	4	13	45	62	k__Fungi; p__Basidiomycota; c__Agaricomycetes; o__Agaricales; f__Agaricaceae; g__Lepiota; s__Lepiota_cristata
191	31	0	30	0	0	0	0	0	0	0	0	0	61	k__Fungi; p__unidentified; c__unidentified; o__unidentified; f__unidentified; g__unidentified; s__Fungi_sp
275	0	0	60	0	0	0	0	0	0	0	0	0	60	k__Fungi; p__Basidiomycota; c__Agaricomycetes; o__Agaricales; f__unidentified; g__unidentified; s__Agaricales_sp
188	47	0	12	0	0	0	0	0	0	0	0	0	59	k__Fungi; p__Basidiomycota; c__Agaricomycetes; o__Sebacinales; f__Sebacinaceae; g__Sebacina; s__Sebacina_sp
69	2	0	0	25	31	0	0	0	0	0	0	0	58	k__Fungi; p__Ascomycota; c__unidentified; o__unidentified; f__unidentified; g__unidentified; s__Ascomycota_sp
332	0	0	0	0	0	0	0	0	0	4	29	24	57	k__Fungi; p__Ascomycota; c__Sordariomycetes; o__Hypocreales; f__Nectriaceae; g__unidentified; s__Nectriaceae_sp
100	0	7	0	1	1	1	0	0	0	17	11	18	56	k__Fungi; p__Basidiomycota; c__Tremellomycetes; o__Filobasidiales; f__Piskurozymaceae; g__Solicoccozyma; s__Solicoccozyma_terricola
78	2	0	9	8	8	3	0	0	0	6	7	13	56	k__Fungi; p__Ascomycota; c__Eurotiomycetes; o__Eurotiales; f__Trichocomaceae; g__Penicillium; s__Penicillium_bialowiezense
114	3	0	0	0	10	43	0	0	0	0	0	0	56	k__Fungi; p__Ascomycota; c__Pezizomycotina_cls_Incertae_sedis; o__Pezizomycotina_ord_Incertae_sedis; f__Pezizomycotina_fam_Incertae_sedis; g__Robillarda; s__Robillarda_sessilis
436	0	0	0	0	0	0	0	0	0	7	1	40	48	k__Fungi; p__Basidiomycota; c__Agaricomycetes; o__Cantharellales; f__Ceratobasidiaceae; g__unidentified; s__Ceratobasidiaceae_sp
187	46	0	0	0	0	0	0	0	0	0	0	0	46	k__Fungi; p__Zygomycota; c__Mortierellomycotina_cls_Incertae_sedis; o__Mortierellales; f__Mortierellaceae; g__Mortierella; s__Mortierella_pseudozygospora
790	0	0	0	0	0	0	0	0	0	11	20	15	46	k__Fungi; p__Basidiomycota; c__Agaricomycetes; o__Agaricales; f__Pluteaceae; g__Pluteus; s__Pluteus_sp
101	9	2	7	6	6	0	0	0	0	1	4	8	43	k__Fungi; p__Ascomycota; c__Leotiomycetes; o__Helotiales; f__Rutstroemiaceae; g__Lanzia; s__Lanzia_sp
304	0	0	0	0	0	0	0	0	0	16	8	19	43	k__Fungi; p__Ascomycota; c__Sordariomycetes; o__Hypocreales; f__Nectriaceae; g__unidentified; s__Nectriaceae_sp
97	0	0	0	3	19	21	0	0	0	0	0	0	43	k__Fungi; p__Ascomycota; c__Saccharomycetes; o__Saccharomycetales; f__Saccharomycetales_fam_Incertae_sedis; g__Nadsonia; s__Nadsonia_starkeyi-henricii
167	0	20	19	0	0	1	0	0	0	0	0	2	42	k__Fungi; p__Ascomycota; c__Leotiomycetes; o__Helotiales; f__Vibrisseaceae; g__Phialocephala; s__Phialocephala_fortinii
56	0	11	0	0	0	3	0	0	0	11	6	10	41	k__Fungi; p__Ascomycota; c__Sordariomycetes; o__Xylariales; f__Xylariales_fam_Incertae_sedis; g__Monographella; s__Monographella_cucumerina
371	0	0	0	0	0	0	0	0	0	9	16	15	40	k__Fungi; p__Basidiomycota; c__Agaricomycetes; o__Cantharellales; f__Ceratobasidiaceae; g__Ceratobasidium; s__Ceratobasidium_sp
149	0	0	0	0	0	1	0	0	0	13	14	11	39	k__Fungi; p__Ascomycota; c__Sordariomycetes; o__Hypocreales; f__unidentified; g__unidentified; s__Hypocreales_sp
225	0	9	0	0	0	0	0	0	0	0	11	19	39	k__Fungi; p__Ascomycota; c__Orbiliomycetes; o__Orbiliales; f__Orbiliaceae; g__unidentified; s__Orbiliaceae_sp
388	0	0	0	0	0	0	0	0	0	6	11	22	39	k__Fungi; p__Basidiomycota; c__Agaricomycetes; o__Trechisporales; f__unidentified; g__unidentified; s__Trechisporales_sp
399	0	0	0	0	0	0	0	0	0	10	11	18	39	k__Fungi; p__Ascomycota; c__Sordariomycetes; o__Sordariales; f__unidentified; g__unidentified; s__Sordariales_sp
46	0	0	0	0	0	0	1	0	0	3	11	23	38	k__Fungi; p__Ascomycota; c__Eurotiomycetes; o__Eurotiales; f__unidentified; g__unidentified; s__Eurotiales_sp
627	0	0	0	0	0	0	0	0	0	18	13	5	36	k__Fungi; p__unidentified; c__unidentified; o__unidentified; f__unidentified; g__unidentified; s__Fungi_sp
98	0	0	0	35	0	0	0	0	0	0	0	0	35	k__Fungi; p__Ascomycota; c__Sordariomycetes; o__Hypocreales; f__Hypocreaceae; g__Trichoderma; s__Trichoderma_moravicum
423	0	0	0	0	0	0	0	0	0	9	21	5	35	k__Fungi; p__Basidiomycota; c__Agaricomycetes; o__Agaricales; f__Inocybaceae; g__Simocybe; s__Simocybe_sp
408	0	0	0	0	0	0	0	0	0	16	8	10	34	k__Fungi; p__Ascomycota; c__Orbiliomycetes; o__Orbiliales; f__Orbiliaceae; g__Arthrobotrys; s__Arthrobotrys_microscaphoides
77	24	0	0	3	1	0	0	0	0	5	0	0	33	k__Fungi; p__Zygomycota; c__Mortierellomycotina_cls_Incertae_sedis; o__Mortierellales; f__Mortierellaceae; g__Mortierella; s__Mortierella_gemmifera
223	0	32	0	0	0	0	0	0	0	0	0	0	32	k__Fungi; p__Basidiomycota; c__unidentified; o__unidentified; f__unidentified; g__unidentified; s__Basidiomycota_sp
45	0	0	0	0	0	0	1	0	0	7	14	10	32	k__Fungi; p__Ascomycota; c__Sordariomycetes; o__Hypocreales; f__Nectriaceae; g__unidentified; s__Nectriaceae_sp
173	0	0	0	0	0	2	0	0	0	2	26	2	32	k__Fungi; p__Ascomycota; c__Sordariomycetes; o__Hypocreales; f__Hypocreaceae; g__Trichoderma; s__Trichoderma_lixii
145	0	28	0	0	0	0	0	0	0	1	2	0	31	k__Fungi; p__Ascomycota; c__Sordariomycetes; o__Hypocreales; f__Nectriaceae; g__Penicillifer; s__Penicillifer_pulcher
40	0	0	0	23	2	6	0	0	0	0	0	0	31	k__Fungi; p__Ascomycota; c__Sordariomycetes; o__Hypocreales; f__Nectriaceae; g__Volutella; s__Volutella_consors
110	0	0	0	0	0	0	0	0	0	12	11	8	31	k__Fungi; p__Basidiomycota; c__Agaricomycetes; o__Agaricales; f__Pluteaceae; g__Pluteus; s__Pluteus_sp
380	0	0	0	0	0	0	0	0	0	13	12	6	31	k__Fungi; p__Ascomycota; c__Leotiomycetes; o__Helotiales; f__unidentified; g__unidentified; s__Helotiales_sp
54	0	0	7	0	0	0	0	0	0	8	7	9	31	k__Fungi; p__Zygomycota; c__Mortierellomycotina_cls_Incertae_sedis; o__Mortierellales; f__Mortierellaceae; g__Mortierella; s__Mortierella_amoeboidea
469	0	0	0	0	0	0	0	0	0	12	11	8	31	k__Fungi; p__Ascomycota; c__Pezizomycotina_cls_Incertae_sedis; o__Pezizomycotina_ord_Incertae_sedis; f__Pezizomycotina_fam_Incertae_sedis; g__Bactrodesmiastrum; s__Bactrodesmiastrum_obovatum
60	0	0	0	0	0	0	0	0	0	6	13	12	31	k__Fungi; p__Basidiomycota; c__Agaricomycetes; o__Sebacinales; f__Sebacinaceae; g__unidentified; s__Sebacinaceae_sp
176	3	0	0	0	0	0	0	0	0	5	8	15	31	k__Fungi; p__Basidiomycota; c__Agaricomycetes; o__Agaricales; f__Bolbitiaceae; g__Conocybe; s__Conocybe_dunensis
42	7	23	0	0	0	0	0	0	0	0	0	0	30	k__Fungi; p__Basidiomycota; c__Agaricomycetes; o__Agaricales; f__unidentified; g__unidentified; s__Agaricales_sp
14	25	1	0	0	0	0	2	0	0	0	2	0	30	k__Fungi; p__Ascomycota; c__Sordariomycetes; o__Xylariales; f__Xylariales_fam_Incertae_sedis; g__unidentified; s__Xylariales_fam_Incertae_sedis_sp
317	0	0	0	0	0	0	0	0	0	30	0	0	30	k__Fungi; p__Chytridiomycota; c__Chytridiomycetes; o__Rhizophlyctidales; f__Rhizophlyctidaceae; g__Rhizophlyctis; s__Rhizophlyctis_rosea
400	0	0	0	0	0	0	0	0	0	11	10	8	29	k__Fungi; p__Ascomycota; c__Sordariomycetes; o__Xylariales; f__Amphisphaeriaceae; g__Discostroma; s__Discostroma_tostum
303	0	0	0	0	0	0	0	0	0	11	2	16	29	k__Fungi; p__Zygomycota; c__Mortierellomycotina_cls_Incertae_sedis; o__Mortierellales; f__Mortierellaceae; g__Mortierella; s__Mortierella_gamsii
274	0	0	18	0	0	0	0	0	0	2	7	2	29	k__Fungi; p__Ascomycota; c__Sordariomycetes; o__Sordariales; f__Sordariales_fam_Incertae_sedis; g__Pleurothecium; s__Pleurothecium_recurvatum
390	0	0	0	0	0	0	0	0	0	8	10	11	29	k__Fungi; p__unidentified; c__unidentified; o__unidentified; f__unidentified; g__unidentified; s__Fungi_sp
311	0	0	0	0	0	0	0	0	0	14	9	6	29	k__Fungi; p__Ascomycota; c__Dothideomycetes; o__Pleosporales; f__Lophiostomataceae; g__Lophiostoma; s__Lophiostoma_sp
476	0	0	0	0	0	0	0	0	0	10	11	7	28	k__Fungi; p__Zygomycota; c__Zygomycota_cls_Incertae_sedis; o__Basidiobolales; f__Basidiobolaceae; g__Schizangiella; s__Schizangiella_sp
15	0	3	0	0	0	1	7	10	0	2	2	3	28	k__Fungi; p__Ascomycota; c__Eurotiomycetes; o__Chaetothyriales; f__Herpotrichiellaceae; g__Cladophialophora; s__Cladophialophora_chaetospira
205	28	0	0	0	0	0	0	0	0	0	0	0	28	k__Fungi; p__Ascomycota; c__Orbiliomycetes; o__Orbiliales; f__Orbiliaceae; g__unidentified; s__Orbiliaceae_sp
192	26	0	1	0	0	0	0	0	0	0	0	0	27	k__Fungi; p__Chytridiomycota; c__Chytridiomycetes; o__Chytridiales; f__Chytridiaceae; g__Phlyctochytrium; s__Phlyctochytrium_planicorne
488	0	0	0	0	0	0	0	0	0	6	10	10	26	k__Fungi; p__unidentified; c__unidentified; o__unidentified; f__unidentified; g__unidentified; s__Fungi_sp
373	0	0	0	0	0	0	0	0	0	21	3	2	26	k__Fungi; p__Ascomycota; c__Dothideomycetes; o__unidentified; f__unidentified; g__unidentified; s__Dothideomycetes_sp
12	2	0	7	5	3	1	3	0	0	2	1	2	26	k__Fungi; p__Ascomycota; c__Dothideomycetes; o__Capnodiales; f__unidentified; g__unidentified; s__Capnodiales_sp
364	0	0	0	0	0	0	0	0	0	9	8	8	25	k__Fungi; p__Basidiomycota; c__Agaricomycetes; o__Boletales; f__Boletaceae; g__unidentified; s__Boletaceae_sp
49	11	9	0	0	1	0	0	1	1	0	1	1	25	k__Fungi; p__Ascomycota; c__Sordariomycetes; o__Sordariales; f__Chaetomiaceae; g__Trichocladium; s__Trichocladium_opacum
348	0	0	0	0	0	0	0	0	0	10	14	1	25	k__Fungi; p__Ascomycota; c__Saccharomycetes; o__Saccharomycetales; f__Saccharomycetales_fam_Incertae_sedis; g__Spathaspora; s__Spathaspora_arborariae
329	0	0	0	0	0	0	0	0	0	12	4	8	24	k__Fungi; p__Ascomycota; c__Dothideomycetes; o__Pleosporales; f__unidentified; g__unidentified; s__Pleosporales_sp
141	0	8	15	0	1	0	0	0	0	0	0	0	24	k__Fungi; p__Ascomycota; c__Sordariomycetes; o__Hypocreales; f__Nectriaceae; g__Xenoacremonium; s__Xenoacremonium_recifei
406	0	0	0	0	0	0	0	0	0	5	4	15	24	k__Fungi; p__Zygomycota; c__Mortierellomycotina_cls_Incertae_sedis; o__Mortierellales; f__Mortierellaceae; g__Mortierella; s__Mortierella_fatshederae
351	0	0	0	0	0	0	0	0	0	12	6	6	24	k__Fungi; p__Ascomycota; c__unidentified; o__unidentified; f__unidentified; g__unidentified; s__Ascomycota_sp
357	0	0	0	0	0	0	0	0	0	4	15	5	24	k__Fungi; p__Ascomycota; c__Sordariomycetes; o__Xylariales; f__Amphisphaeriaceae; g__Truncatella; s__Truncatella_angustata
172	1	4	19	0	0	0	0	0	0	0	0	0	24	k__Fungi; p__Ascomycota; c__unidentified; o__unidentified; f__unidentified; g__unidentified; s__Ascomycota_sp
81	0	1	0	3	4	3	0	0	0	4	7	1	23	k__Fungi; p__Ascomycota; c__Sordariomycetes; o__Xylariales; f__Amphisphaeriaceae; g__Pestalotiopsis; s__Pestalotiopsis_rhododendri
277	0	0	7	0	0	0	0	0	0	5	3	8	23	k__Fungi; p__Ascomycota; c__Leotiomycetes; o__Helotiales; f__unidentified; g__unidentified; s__Helotiales_sp
394	0	0	0	0	0	0	0	0	0	4	2	17	23	k__Fungi; p__unidentified; c__unidentified; o__unidentified; f__unidentified; g__unidentified; s__Fungi_sp
281	0	0	18	0	0	0	0	0	0	5	0	0	23	k__Fungi; p__Zygomycota; c__Mortierellomycotina_cls_Incertae_sedis; o__Mortierellales; f__Mortierellaceae; g__Mortierella; s__Mortierella_longigemmata
130	5	0	4	2	11	1	0	0	0	0	0	0	23	k__Fungi; p__Ascomycota; c__Eurotiomycetes; o__Chaetothyriales; f__Herpotrichiellaceae; g__Exophiala; s__Exophiala_opportunistica
367	0	0	0	0	0	0	0	0	0	9	8	5	22	k__Fungi; p__Ascomycota; c__Eurotiomycetes; o__Chaetothyriales; f__Herpotrichiellaceae; g__Exophiala; s__Exophiala_equina
307	0	0	0	0	0	0	0	0	0	7	8	7	22	k__Fungi; p__unidentified; c__unidentified; o__unidentified; f__unidentified; g__unidentified; s__Fungi_sp
11	0	0	0	0	0	0	15	3	4	0	0	0	22	k__Fungi; p__Ascomycota; c__unidentified; o__unidentified; f__unidentified; g__unidentified; s__Ascomycota_sp
165	14	7	1	0	0	0	0	0	0	0	0	0	22	k__Fungi; p__Ascomycota; c__Leotiomycetes; o__Helotiales; f__Hyaloscyphaceae; g__Cistella; s__Cistella_sp
203	17	5	0	0	0	0	0	0	0	0	0	0	22	k__unidentified; p__unidentified; c__unidentified; o__unidentified; f__unidentified; g__unidentified;
62	10	8	0	0	1	2	0	0	1	0	0	0	22	k__Fungi; p__Ascomycota; c__Sordariomycetes; o__Hypocreales; f__Clavicipitaceae; g__Pochonia; s__Pochonia_bulbillosa
478	0	0	0	0	0	0	0	0	0	7	10	4	21	k__Fungi; p__Ascomycota; c__Pezizomycotina_cls_Incertae_sedis; o__Pezizomycotina_ord_Incertae_sedis; f__Pezizomycotina_fam_Incertae_sedis; g__Bactrodesmiastrum; s__Bactrodesmiastrum_obovatum
48	0	0	0	0	0	0	0	1	0	3	5	12	21	k__Fungi; p__unidentified; c__unidentified; o__unidentified; f__unidentified; g__unidentified; s__Fungi_sp
451	0	0	0	0	0	0	0	0	0	7	7	7	21	k__Fungi; p__Rozellomycota; c__unidentified; o__unidentified; f__unidentified; g__unidentified; s__Rozellomycota_sp
352	0	0	0	0	0	0	0	0	0	9	8	4	21	k__Fungi; p__Ascomycota; c__unidentified; o__unidentified; f__unidentified; g__unidentified; s__Ascomycota_sp
171	0	0	0	0	0	0	0	0	0	11	2	8	21	k__Fungi; p__Ascomycota; c__Sordariomycetes; o__Sordariales; f__unidentified; g__unidentified; s__Sordariales_sp
68	0	0	20	0	0	0	0	0	0	0	0	1	21	k__Fungi; p__Ascomycota; c__Sordariomycetes; o__Hypocreales; f__Clavicipitaceae; g__Metarhizium; s__Metarhizium_flavoviride
177	8	2	11	0	0	0	0	0	0	0	0	0	21	k__Fungi; p__Ascomycota; c__Leotiomycetes; o__Helotiales; f__unidentified; g__unidentified; s__Helotiales_sp
323	0	0	0	0	0	0	0	0	0	20	0	0	20	k__Fungi; p__unidentified; c__unidentified; o__unidentified; f__unidentified; g__unidentified; s__Fungi_sp
72	0	0	0	8	0	3	0	0	0	7	0	2	20	k__Fungi; p__Ascomycota; c__Eurotiomycetes; o__Eurotiales; f__Trichocomaceae; g__Penicillium; s__Penicillium_lapidosum
409	0	0	0	0	0	0	0	0	0	2	6	12	20	k__Fungi; p__Ascomycota; c__Eurotiomycetes; o__Eurotiales; f__unidentified; g__unidentified; s__Eurotiales_sp
338	0	0	0	0	0	0	0	0	0	5	7	8	20	k__Fungi; p__Basidiomycota; c__Agaricomycetes; o__Agaricomycetes_ord_Incertae_sedis; f__Agaricomycetes_fam_Incertae_sedis; g__Cotylidia; s__Cotylidia_pannosa
308	0	0	0	0	0	0	0	0	0	3	8	9	20	k__Fungi; p__Ascomycota; c__Leotiomycetes; o__Helotiales; f__unidentified; g__unidentified; s__Helotiales_sp
17	0	2	10	0	0	0	3	1	4	0	0	0	20	k__Fungi; p__Ascomycota; c__Leotiomycetes; o__Helotiales; f__unidentified; g__unidentified; s__Helotiales_sp
424	0	0	0	0	0	0	0	0	0	7	8	5	20	k__Fungi; p__Ascomycota; c__Sordariomycetes; o__Ophiostomatales; f__Ophiostomataceae; g__Ophiostoma; s__Ophiostoma_sp
391	0	0	0	0	0	0	0	0	0	8	6	6	20	k__Fungi; p__Ascomycota; c__Eurotiomycetes; o__Eurotiales; f__Trichocomaceae; g__Penicillium; s__Penicillium_sp
200	20	0	0	0	0	0	0	0	0	0	0	0	20	k__Fungi; p__Ascomycota; c__Eurotiomycetes; o__Eurotiales; f__Eurotiales_fam_Incertae_sedis; g__Thermomyces; s__Thermomyces_lanuginosus
404	0	0	0	0	0	0	0	0	0	4	9	6	19	k__Protista; p__Cercozoa; c__unidentified; o__unidentified; f__unidentified; g__unidentified; s__Cercozoa_sp
75	0	0	0	10	3	3	0	0	0	1	0	1	18	k__Fungi; p__Ascomycota; c__Sordariomycetes; o__Xylariales; f__Amphisphaeriaceae; g__Neopestalotiopsis; s__Neopestalotiopsis_foedans
540	0	0	0	0	0	0	0	0	0	6	11	1	18	k__Fungi; p__unidentified; c__unidentified; o__unidentified; f__unidentified; g__unidentified; s__Fungi_sp
500	0	0	0	0	0	0	0	0	0	2	7	9	18	k__Fungi; p__Ascomycota; c__Pezizomycetes; o__unidentified; f__unidentified; g__unidentified; s__Pezizomycetes_sp
3	0	0	0	0	0	0	1	0	0	1	15	0	17	k__Fungi; p__Zygomycota; c__Mortierellomycotina_cls_Incertae_sedis; o__Mortierellales; f__Mortierellaceae; g__Mortierella; s__Mortierella_camargensis
407	0	0	0	0	0	0	0	0	0	2	12	3	17	k__Fungi; p__Ascomycota; c__Pezizomycetes; o__Pezizales; f__Pyronemataceae; g__Scutellinia; s__Scutellinia_superba
153	0	15	0	0	0	1	0	0	0	0	1	0	17	k__Fungi; p__Ascomycota; c__Leotiomycetes; o__Helotiales; f__Helotiaceae; g__Neobulgaria; s__Neobulgaria_pura
137	0	0	0	0	3	14	0	0	0	0	0	0	17	k__Fungi; p__Ascomycota; c__Sordariomycetes; o__Hypocreales; f__Nectriaceae; g__Fusarium; s__Fusarium_pseudensiforme
649	0	0	0	0	0	0	0	0	0	3	6	7	16	k__Fungi; p__Basidiomycota; c__Agaricomycetes; o__Trechisporales; f__unidentified; g__unidentified; s__Trechisporales_sp
18	0	0	0	0	0	0	0	0	4	4	5	3	16	k__Fungi; p__Ascomycota; c__unidentified; o__unidentified; f__unidentified; g__unidentified; s__Ascomycota_sp
468	0	0	0	0	0	0	0	0	0	7	6	3	16	k__Fungi; p__Ascomycota; c__Eurotiomycetes; o__Chaetothyriales; f__Herpotrichiellaceae; g__Cladophialophora; s__Cladophialophora_carrionii
282	0	0	16	0	0	0	0	0	0	0	0	0	16	k__Fungi; p__Basidiomycota; c__unidentified; o__unidentified; f__unidentified; g__unidentified; s__Basidiomycota_sp
283	0	0	12	0	0	0	0	0	0	0	0	4	16	k__Fungi; p__Ascomycota; c__Leotiomycetes; o__Helotiales; f__Hyaloscyphaceae; g__Arachnopeziza; s__Arachnopeziza_sp
170	0	0	0	0	0	0	0	0	0	4	12	0	16	k__Fungi; p__Ascomycota; c__Sordariomycetes; o__Hypocreales; f__Hypocreaceae; g__Trichoderma; s__Trichoderma_citrinoviride
548	0	0	0	0	0	0	0	0	0	6	6	4	16	k__Fungi; p__unidentified; c__unidentified; o__unidentified; f__unidentified; g__unidentified; s__Fungi_sp
735	0	0	0	0	0	0	0	0	0	0	15	0	15	k__Fungi; p__Zygomycota; c__Zygomycota_cls_Incertae_sedis; o__Basidiobolales; f__Basidiobolaceae; g__Basidiobolus; s__Basidiobolus_magnus
221	4	10	0	0	0	0	0	0	0	1	0	0	15	k__Fungi; p__unidentified; c__unidentified; o__unidentified; f__unidentified; g__unidentified; s__Fungi_sp
190	15	0	0	0	0	0	0	0	0	0	0	0	15	k__Fungi; p__Basidiomycota; c__Agaricomycetes; o__unidentified; f__unidentified; g__unidentified; s__Agaricomycetes_sp
453	0	0	0	0	0	0	0	0	0	3	12	0	15	k__Fungi; p__Chytridiomycota; c__Chytridiomycetes; o__Spizellomycetales; f__Spizellomycetaceae; g__Powellomyces; s__Powellomyces_hirtus
415	0	0	0	0	0	0	0	0	0	1	9	5	15	k__Fungi; p__Zygomycota; c__Mortierellomycotina_cls_Incertae_sedis; o__Mortierellales; f__Mortierellaceae; g__Mortierella; s__Mortierella_amoeboidea
428	0	0	0	0	0	0	0	0	0	7	0	8	15	k__Fungi; p__Zygomycota; c__Mortierellomycotina_cls_Incertae_sedis; o__Mortierellales; f__Mortierellaceae; g__Mortierella; s__Mortierella_bisporalis
201	15	0	0	0	0	0	0	0	0	0	0	0	15	k__Fungi; p__unidentified; c__unidentified; o__unidentified; f__unidentified; g__unidentified; s__Fungi_sp
202	14	1	0	0	0	0	0	0	0	0	0	0	15	k__Fungi; p__Ascomycota; c__Leotiomycetes; o__Helotiales; f__unidentified; g__unidentified; s__Helotiales_sp
285	1	0	7	0	0	0	0	0	0	2	3	2	15	k__Fungi; p__Ascomycota; c__Sordariomycetes; o__Hypocreales; f__Nectriaceae; g__Cosmospora; s__Cosmospora_sp
479	0	0	0	0	0	0	0	0	0	4	4	6	14	k__Fungi; p__unidentified; c__unidentified; o__unidentified; f__unidentified; g__unidentified; s__Fungi_sp
368	0	0	0	0	0	0	0	0	0	3	6	5	14	k__Fungi; p__unidentified; c__unidentified; o__unidentified; f__unidentified; g__unidentified; s__Fungi_sp
628	0	0	0	0	0	0	0	0	0	1	5	8	14	k__Fungi; p__Basidiomycota; c__Agaricomycetes; o__Cantharellales; f__Hydnaceae; g__Hydnum; s__Hydnum_sp
510	0	0	0	0	0	0	0	0	0	0	9	5	14	k__Fungi; p__Ascomycota; c__unidentified; o__unidentified; f__unidentified; g__unidentified; s__Ascomycota_sp
455	0	0	0	0	0	0	0	0	0	4	6	4	14	k__Fungi; p__Chytridiomycota; c__Chytridiomycetes; o__Spizellomycetales; f__Spizellomycetaceae; g__Spizellomyces; s__Spizellomyces_pseudodichotomus
543	0	0	0	0	0	0	0	0	0	5	6	3	14	k__Fungi; p__Basidiomycota; c__Agaricomycetes; o__Agaricales; f__Entolomataceae; g__Entoloma; s__Entoloma_jubatum
437	0	0	0	0	0	0	0	0	0	3	3	7	13	k__Fungi; p__unidentified; c__unidentified; o__unidentified; f__unidentified; g__unidentified; s__Fungi_sp
554	0	0	0	0	0	0	0	0	0	0	12	1	13	k__Fungi; p__Chytridiomycota; c__Chytridiomycetes; o__Rhizophydiales; f__Rhizophydiales_fam_Incertae_sedis; g__Operculomyces; s__Operculomyces_laminatus
377	0	0	0	0	0	0	0	0	0	4	6	3	13	k__Fungi; p__Ascomycota; c__Sordariomycetes; o__Sordariales; f__Lasiosphaeriaceae; g__Podospora; s__Podospora_sp
80	0	1	0	3	0	7	0	0	0	1	0	1	13	k__Fungi; p__Ascomycota; c__Sordariomycetes; o__Chaetosphaeriales; f__Chaetosphaeriaceae; g__Chloridium; s__Chloridium_sp
389	0	0	0	0	0	0	0	0	0	2	5	6	13	k__Fungi; p__Ascomycota; c__Sordariomycetes; o__Sordariales; f__Lasiosphaeriaceae; g__Cercophora; s__Cercophora_sp
136	0	0	0	0	10	0	0	0	0	0	1	2	13	k__Fungi; p__Ascomycota; c__Sordariomycetes; o__Hypocreales; f__Nectriaceae; g__Thelonectria; s__Thelonectria_rubi
211	9	3	0	0	0	0	0	0	0	0	0	0	12	k__Fungi; p__Basidiomycota; c__Agaricomycetes; o__Agaricales; f__Entolomataceae; g__Entoloma; s__Entoloma_crassicystidiatum
147	12	0	0	0	0	0	0	0	0	0	0	0	12	k__Fungi; p__Ascomycota; c__Sordariomycetes; o__Chaetosphaeriales; f__Chaetosphaeriaceae; g__Chaetosphaeria; s__Chaetosphaeria_myriocarpa
700	0	0	0	0	0	0	0	0	0	1	1	10	12	k__Fungi; p__Ascomycota; c__Pezizomycotina_cls_Incertae_sedis; o__Pezizomycotina_ord_Incertae_sedis; f__Pezizomycotina_fam_Incertae_sedis; g__Gamsia; s__Gamsia_simplex
376	0	0	0	0	0	0	0	0	0	5	0	7	12	k__Fungi; p__Ascomycota; c__Leotiomycetes; o__Helotiales; f__Hyaloscyphaceae; g__Mollisina; s__Mollisina_uncinata
459	0	0	0	0	0	0	0	0	0	2	4	6	12	k__Fungi; p__unidentified; c__unidentified; o__unidentified; f__unidentified; g__unidentified; s__Fungi_sp
344	0	0	0	0	0	0	0	0	0	3	4	5	12	k__Fungi; p__Ascomycota; c__Leotiomycetes; o__Helotiales; f__Hyaloscyphaceae; g__Unguicularia; s__Unguicularia_carestiana
10	0	8	0	1	1	1	1	0	0	0	0	0	12	k__Fungi; p__Ascomycota; c__unidentified; o__unidentified; f__unidentified; g__unidentified; s__Ascomycota_sp
21	9	0	0	0	0	0	1	0	0	0	2	0	12	k__Fungi; p__Ascomycota; c__Sordariomycetes; o__Hypocreales; f__Nectriaceae; g__unidentified; s__Nectriaceae_sp
185	11	0	0	0	0	0	0	0	0	0	0	0	11	k__Fungi; p__Zygomycota; c__Mortierellomycotina_cls_Incertae_sedis; o__Mortierellales; f__Mortierellaceae; g__Mortierella; s__Mortierella_echinula
487	0	0	0	0	0	0	0	0	0	3	4	4	11	k__Fungi; p__Ascomycota; c__Pezizomycotina_cls_Incertae_sedis; o__Pezizomycotina_ord_Incertae_sedis; f__Pezizomycotina_fam_Incertae_sedis; g__Rhexoacrodictys; s__Rhexoacrodictys_queenslandica
226	0	9	2	0	0	0	0	0	0	0	0	0	11	k__Fungi; p__Ascomycota; c__Leotiomycetes; o__Helotiales; f__Hyaloscyphaceae; g__Hyaloscypha; s__Hyaloscypha_sp
156	10	0	0	0	0	1	0	0	0	0	0	0	11	k__Fungi; p__Ascomycota; c__Leotiomycetes; o__Helotiales; f__unidentified; g__unidentified; s__Helotiales_sp
158	0	0	0	0	0	7	0	0	0	0	0	4	11	k__Fungi; p__Ascomycota; c__Sordariomycetes; o__Hypocreales; f__Bionectriaceae; g__Clonostachys; s__Clonostachys_sp
381	0	0	0	0	0	0	0	0	0	5	2	4	11	k__Fungi; p__unidentified; c__unidentified; o__unidentified; f__unidentified; g__unidentified; s__Fungi_sp
539	0	0	0	0	0	0	0	0	0	0	8	3	11	k__Fungi; p__Ascomycota; c__Sordariomycetes; o__Hypocreales; f__Nectriaceae; g__Cylindrocladiella; s__Cylindrocladiella_sp
353	0	0	0	0	0	0	0	0	0	4	3	4	11	k__Fungi; p__Ascomycota; c__Sordariomycetes; o__Sordariales; f__Chaetomiaceae; g__Chaetomium; s__Chaetomium_aterrimum
359	0	0	0	0	0	0	0	0	0	3	8	0	11	k__Protista; p__Cercozoa; c__unidentified; o__unidentified; f__unidentified; g__unidentified; s__Cercozoa_sp
616	0	0	0	0	0	0	0	0	0	1	8	2	11	k__Fungi; p__Ascomycota; c__Sordariomycetes; o__Hypocreales; f__Hypocreaceae; g__Trichoderma; s__Trichoderma_stromaticum
362	0	0	0	0	0	0	0	0	0	5	2	3	10	k__Fungi; p__Ascomycota; c__Pezizomycetes; o__unidentified; f__unidentified; g__unidentified; s__Pezizomycetes_sp
446	0	0	0	0	0	0	0	0	0	9	1	0	10	k__Fungi; p__unidentified; c__unidentified; o__unidentified; f__unidentified; g__unidentified; s__Fungi_sp
635	0	0	0	0	0	0	0	0	0	1	8	1	10	k__Fungi; p__Ascomycota; c__Sordariomycetes; o__Sordariales; f__Lasiosphaeriaceae; g__Cercophora; s__Cercophora_mirabilis
198	10	0	0	0	0	0	0	0	0	0	0	0	10	k__Fungi; p__Zygomycota; c__Mortierellomycotina_cls_Incertae_sedis; o__Mortierellales; f__Mortierellaceae; g__Mortierella; s__Mortierella_sp
458	0	0	0	0	0	0	0	0	0	6	1	3	10	k__Fungi; p__unidentified; c__unidentified; o__unidentified; f__unidentified; g__unidentified; s__Fungi_sp
231	1	9	0	0	0	0	0	0	0	0	0	0	10	k__Fungi; p__Basidiomycota; c__Agaricomycetes; o__Agaricales; f__Entolomataceae; g__Clitopilus; s__Clitopilus_cystidiatus
96	0	0	0	8	0	0	0	0	0	0	0	2	10	k__Fungi; p__Ascomycota; c__Sordariomycetes; o__Hypocreales; f__Nectriaceae; g__unidentified; s__Nectriaceae_sp
425	0	0	0	0	0	0	0	0	0	5	5	0	10	k__Fungi; p__Ascomycota; c__Orbiliomycetes; o__Orbiliales; f__Orbiliaceae; g__unidentified; s__Orbiliaceae_sp
208	10	0	0	0	0	0	0	0	0	0	0	0	10	k__Fungi; p__Ascomycota; c__Eurotiomycetes; o__Chaetothyriales; f__unidentified; g__unidentified; s__Chaetothyriales_sp
214	7	2	0	0	0	0	0	0	0	0	0	0	9	k__Fungi; p__Basidiomycota; c__Tremellomycetes; o__unidentified; f__unidentified; g__unidentified; s__Tremellomycetes_sp
31	2	0	0	0	0	0	0	1	0	1	1	4	9	k__Fungi; p__Ascomycota; c__Dothideomycetes; o__Capnodiales; f__Davidiellaceae; g__Cladosporium; s__Cladosporium_sphaerospermum
593	0	0	0	0	0	0	0	0	0	4	3	2	9	k__Protista; p__Cercozoa; c__unidentified; o__unidentified; f__unidentified; g__unidentified; s__Cercozoa_sp
553	0	0	0	0	0	0	0	0	0	3	1	5	9	k__Fungi; p__Basidiomycota; c__Exobasidiomycetes; o__Exobasidiales; f__unidentified; g__unidentified; s__Exobasidiales_sp
893	0	0	0	0	0	0	0	0	0	0	0	9	9	k__Fungi; p__Ascomycota; c__Leotiomycetes; o__Helotiales; f__Helotiales_fam_Incertae_sedis; g__Cadophora; s__Cadophora_sp
378	0	0	0	0	0	0	0	0	0	2	7	0	9	k__Fungi; p__Chytridiomycota; c__Chytridiomycetes; o__Rhizophydiales; f__Rhizophydiaceae; g__Rhizophydium; s__Rhizophydium_sp
199	7	2	0	0	0	0	0	0	0	0	0	0	9	k__Fungi; p__Ascomycota; c__Leotiomycetes; o__Helotiales; f__Helotiaceae; g__Hymenoscyphus; s__Hymenoscyphus_sp
492	0	0	0	0	0	0	0	0	0	3	3	3	9	k__Fungi; p__Ascomycota; c__Eurotiomycetes; o__Chaetothyriales; f__Herpotrichiellaceae; g__Cladophialophora; s__Cladophialophora_sp
414	0	0	0	0	0	0	0	0	0	3	5	1	9	k__Fungi; p__unidentified; c__unidentified; o__unidentified; f__unidentified; g__unidentified; s__Fungi_sp
160	0	1	0	0	0	0	0	0	0	1	4	3	9	k__Fungi; p__Ascomycota; c__Sordariomycetes; o__Hypocreales; f__Nectriaceae; g__unidentified; s__Nectriaceae_sp
460	0	0	0	0	0	0	0	0	0	3	2	4	9	k__Fungi; p__unidentified; c__unidentified; o__unidentified; f__unidentified; g__unidentified; s__Fungi_sp
464	0	0	0	0	0	0	0	0	0	2	4	3	9	k__Fungi; p__Ascomycota; c__Pezizomycetes; o__Pezizales; f__unidentified; g__unidentified; s__Pezizales_sp
65	0	0	0	0	0	0	0	0	0	2	4	3	9	k__Fungi; p__Ascomycota; c__Sordariomycetes; o__Sordariales; f__Sordariaceae; g__unidentified; s__Sordariaceae_sp
134	0	0	0	0	0	0	0	0	0	0	7	2	9	k__Fungi; p__Ascomycota; c__Sordariomycetes; o__Sordariales; f__Lasiosphaeriaceae; g__unidentified; s__Lasiosphaeriaceae_sp
438	0	0	0	0	0	0	0	0	0	1	2	5	8	k__Fungi; p__unidentified; c__unidentified; o__unidentified; f__unidentified; g__unidentified; s__Fungi_sp
142	0	8	0	0	0	0	0	0	0	0	0	0	8	k__Fungi; p__Ascomycota; c__unidentified; o__unidentified; f__unidentified; g__unidentified; s__Ascomycota_sp
106	0	0	0	1	2	5	0	0	0	0	0	0	8	k__Fungi; p__Ascomycota; c__Sordariomycetes; o__Xylariales; f__Amphisphaeriaceae; g__Pestalotiopsis; s__Pestalotiopsis_steyaertii
107	0	0	0	2	1	1	0	0	0	1	2	1	8	k__Fungi; p__Ascomycota; c__Dothideomycetes; o__unidentified; f__unidentified; g__unidentified; s__Dothideomycetes_sp
222	0	8	0	0	0	0	0	0	0	0	0	0	8	k__Fungi; p__Basidiomycota; c__Agaricomycetes; o__Agaricales; f__Entolomataceae; g__Entoloma; s__Entoloma_conferendum
83	0	0	0	3	1	0	0	0	0	2	2	0	8	k__Fungi; p__unidentified; c__unidentified; o__unidentified; f__unidentified; g__unidentified; s__Fungi_sp
523	0	0	0	0	0	0	0	0	0	2	4	2	8	k__Protista; p__Cercozoa; c__unidentified; o__unidentified; f__unidentified; g__unidentified; s__Cercozoa_sp
566	0	0	0	0	0	0	0	0	0	2	2	4	8	k__Fungi; p__Ascomycota; c__Pezizomycotina_cls_Incertae_sedis; o__Pezizomycotina_ord_Incertae_sedis; f__Pezizomycotina_fam_Incertae_sedis; g__Rhexodenticula; s__Rhexodenticula_cylindrospora
861	0	0	0	0	0	0	0	0	0	5	1	2	8	k__Fungi; p__Ascomycota; c__Sordariomycetes; o__Sordariales; f__Lasiosphaeriaceae; g__Cercophora; s__Cercophora_sparsa
92	0	0	4	2	0	2	0	0	0	0	0	0	8	k__Fungi; p__Ascomycota; c__unidentified; o__unidentified; f__unidentified; g__unidentified; s__Ascomycota_sp
161	0	0	0	1	0	1	0	0	0	5	0	1	8	k__Fungi; p__Ascomycota; c__Sordariomycetes; o__Hypocreales; f__Nectriaceae; g__unidentified; s__Nectriaceae_sp
534	0	0	0	0	0	0	0	0	0	3	2	3	8	k__Fungi; p__Rozellomycota; c__unidentified; o__unidentified; f__unidentified; g__unidentified; s__Rozellomycota_sp
354	0	0	0	0	0	0	0	0	0	2	3	3	8	k__Fungi; p__Ascomycota; c__Sordariomycetes; o__Sordariales; f__Sordariales_fam_Incertae_sedis; g__Ascotaiwania; s__Ascotaiwania_lignicola
546	0	0	0	0	0	0	0	0	0	5	2	1	8	k__Fungi; p__unidentified; c__unidentified; o__unidentified; f__unidentified; g__unidentified; s__Fungi_sp
471	0	0	0	0	0	0	0	0	0	2	2	3	7	k__Fungi; p__Ascomycota; c__Leotiomycetes; o__Helotiales; f__Helotiales_fam_Incertae_sedis; g__unidentified; s__Helotiales_fam_Incertae_sedis_sp
432	0	0	0	0	0	0	0	0	0	4	2	1	7	k__Fungi; p__Basidiomycota; c__Agaricomycetes; o__Sebacinales; f__Sebacinaceae; g__unidentified; s__Sebacinaceae_sp
320	0	0	0	0	0	0	0	0	0	7	0	0	7	k__Fungi; p__Ascomycota; c__Sordariomycetes; o__Sordariales; f__Chaetomiaceae; g__Humicola; s__Humicola_nigrescens
369	0	0	0	0	0	0	0	0	0	3	1	3	7	k__Fungi; p__Ascomycota; c__unidentified; o__unidentified; f__unidentified; g__unidentified; s__Ascomycota_sp
210	7	0	0	0	0	0	0	0	0	0	0	0	7	k__Fungi; p__Ascomycota; c__Eurotiomycetes; o__Chaetothyriales; f__Herpotrichiellaceae; g__Cladophialophora; s__Cladophialophora_sp
330	0	0	0	0	0	0	0	0	0	4	1	2	7	k__Fungi; p__Basidiomycota; c__Tremellomycetes; o__Tremellales; f__Tremellales_fam_Incertae_sedis; g__Naganishia; s__Naganishia_cerealis
224	0	7	0	0	0	0	0	0	0	0	0	0	7	k__Fungi; p__Zygomycota; c__Zygomycota_cls_Incertae_sedis; o__Basidiobolales; f__Basidiobolaceae; g__Schizangiella; s__Schizangiella_sp
227	0	7	0	0	0	0	0	0	0	0	0	0	7	k__Fungi; p__Basidiomycota; c__Agaricomycetes; o__Sebacinales; f__unidentified; g__unidentified; s__Sebacinales_sp
520	0	0	0	0	0	0	0	0	0	4	2	1	7	k__Fungi; p__unidentified; c__unidentified; o__unidentified; f__unidentified; g__unidentified; s__Fungi_sp
828	0	0	0	0	0	0	0	0	0	0	5	2	7	k__Fungi; p__Basidiomycota; c__Agaricomycetes; o__unidentified; f__unidentified; g__unidentified; s__Agaricomycetes_sp
418	0	0	0	0	0	0	0	0	0	4	0	3	7	k__Fungi; p__Ascomycota; c__Sordariomycetes; o__Sordariales; f__Chaetomiaceae; g__unidentified; s__Chaetomiaceae_sp
278	0	0	7	0	0	0	0	0	0	0	0	0	7	k__Fungi; p__Zygomycota; c__Mortierellomycotina_cls_Incertae_sedis; o__Mortierellales; f__Mortierellaceae; g__Mortierella; s__Mortierella_angusta
123	0	0	0	1	0	1	0	0	0	1	0	4	7	k__Fungi; p__Ascomycota; c__Sordariomycetes; o__Hypocreales; f__Nectriaceae; g__unidentified; s__Nectriaceae_sp
350	0	0	0	0	0	0	0	0	0	2	1	4	7	k__Fungi; p__Ascomycota; c__Eurotiomycetes; o__Eurotiales; f__Trichocomaceae; g__Penicillium; s__Penicillium_dierckxii
355	0	0	0	0	0	0	0	0	0	7	0	0	7	k__Fungi; p__Ascomycota; c__unidentified; o__unidentified; f__unidentified; g__unidentified; s__Ascomycota_sp
726	0	0	0	0	0	0	0	0	0	0	7	0	7	k__Fungi; p__Ascomycota; c__unidentified; o__unidentified; f__unidentified; g__unidentified; s__Ascomycota_sp
243	0	6	0	0	0	0	0	0	0	0	0	1	7	k__Fungi; p__Ascomycota; c__Leotiomycetes; o__Helotiales; f__Helotiales_fam_Incertae_sedis; g__Scleropezicula; s__Scleropezicula_sp
288	0	0	7	0	0	0	0	0	0	0	0	0	7	k__Fungi; p__Ascomycota; c__Sordariomycetes; o__Hypocreales; f__Cordycipitaceae; g__Lecanicillium; s__Lecanicillium_sp
28	0	0	0	0	0	0	0	0	0	2	4	1	7	k__Fungi; p__Ascomycota; c__unidentified; o__unidentified; f__unidentified; g__unidentified; s__Ascomycota_sp
507	0	0	0	0	0	0	0	0	0	2	4	1	7	k__Fungi; p__Ascomycota; c__Pezizomycotina_cls_Incertae_sedis; o__Pezizomycotina_ord_Incertae_sedis; f__Pezizomycotina_fam_Incertae_sedis; g__Bactrodesmiastrum; s__Bactrodesmiastrum_obovatum
800	0	0	0	1	0	0	0	0	0	0	0	5	6	k__Fungi; p__Ascomycota; c__Leotiomycetes; o__unidentified; f__unidentified; g__unidentified; s__Leotiomycetes_sp
472	0	0	0	0	0	0	0	0	0	0	4	2	6	k__Fungi; p__Ascomycota; c__unidentified; o__unidentified; f__unidentified; g__unidentified; s__Ascomycota_sp
623	0	0	0	0	0	0	0	0	0	2	2	2	6	k__Fungi; p__unidentified; c__unidentified; o__unidentified; f__unidentified; g__unidentified; s__Fungi_sp
257	1	5	0	0	0	0	0	0	0	0	0	0	6	k__Fungi; p__unidentified; c__unidentified; o__unidentified; f__unidentified; g__unidentified; s__Fungi_sp
76	0	0	0	5	0	0	0	0	0	1	0	0	6	k__Fungi; p__Ascomycota; c__Dothideomycetes; o__unidentified; f__unidentified; g__unidentified; s__Dothideomycetes_sp
513	0	0	0	0	0	0	0	0	0	1	5	0	6	k__Fungi; p__Ascomycota; c__Leotiomycetes; o__Helotiales; f__Helotiaceae; g__Idriella; s__Idriella_rara
486	0	0	0	0	0	0	0	0	0	4	2	0	6	k__Fungi; p__Ascomycota; c__Sordariomycetes; o__Sordariales; f__unidentified; g__unidentified; s__Sordariales_sp
261	0	1	5	0	0	0	0	0	0	0	0	0	6	k__Fungi; p__Ascomycota; c__Eurotiomycetes; o__Eurotiales; f__Trichocomaceae; g__Aspergillus; s__Aspergillus_tanneri
269	0	0	6	0	0	0	0	0	0	0	0	0	6	k__Fungi; p__Basidiomycota; c__Agaricomycetes; o__Agaricales; f__Pluteaceae; g__Pluteus; s__Pluteus_plautus
87	0	1	0	5	0	0	0	0	0	0	0	0	6	k__Fungi; p__Ascomycota; c__Sordariomycetes; o__Hypocreales; f__Nectriaceae; g__Cylindrocarpon; s__Cylindrocarpon_sp
569	0	0	0	0	0	0	0	0	0	1	2	3	6	k__Fungi; p__Ascomycota; c__unidentified; o__unidentified; f__unidentified; g__unidentified; s__Ascomycota_sp
452	0	0	0	0	0	0	0	0	0	0	4	2	6	k__Fungi; p__Basidiomycota; c__Agaricomycetes; o__Agaricales; f__Entolomataceae; g__Entoloma; s__Entoloma_coelestinum
454	0	0	0	0	0	0	0	0	0	4	1	1	6	k__Fungi; p__Basidiomycota; c__Tremellomycetes; o__Filobasidiales; f__Piskurozymaceae; g__Solicoccozyma; s__Solicoccozyma_terrea
718	0	0	0	0	0	0	0	0	0	2	3	1	6	k__Fungi; p__Ascomycota; c__Sordariomycetes; o__Sordariales; f__Sordariales_fam_Incertae_sedis; g__Pleurothecium; s__Pleurothecium_semifecundum
531	0	0	0	0	0	0	0	0	0	1	3	2	6	k__Fungi; p__Basidiomycota; c__Agaricomycetes; o__Trechisporales; f__Hydnodontaceae; g__Trechispora; s__Trechispora_sp
538	0	0	0	0	0	0	0	0	0	2	3	1	6	k__Fungi; p__Chytridiomycota; c__Chytridiomycetes; o__Chytridiales; f__Chytridiales_fam_Incertae_sedis; g__Delfinachytrium; s__Delfinachytrium_mesopotamicum
422	0	0	0	0	0	0	0	0	0	1	4	1	6	k__Fungi; p__Ascomycota; c__Sordariomycetes; o__Chaetosphaeriales; f__unidentified; g__unidentified; s__Chaetosphaeriales_sp
395	0	0	0	0	0	0	0	0	0	5	1	0	6	k__Fungi; p__Basidiomycota; c__Agaricomycetes; o__Agaricales; f__Inocybaceae; g__Simocybe; s__Simocybe_sp
204	6	0	0	0	0	0	0	0	0	0	0	0	6	k__Fungi; p__Zygomycota; c__Mortierellomycotina_cls_Incertae_sedis; o__Mortierellales; f__Mortierellaceae; g__Mortierella; s__Mortierella_biramosa
287	0	0	6	0	0	0	0	0	0	0	0	0	6	k__Fungi; p__Zygomycota; c__Mucoromycotina_cls_Incertae_sedis; o__Endogonales; f__unidentified; g__unidentified; s__Endogonales_sp
430	0	0	0	0	0	0	0	0	0	0	2	3	5	k__Fungi; p__Basidiomycota; c__Cystobasidiomycetes; o__Cystobasidiomycetes_ord_Incertae_sedis; f__Buckleyzymaceae; g__Buckleyzyma; s__Buckleyzyma_kluyveri-nielii
431	0	0	0	0	0	0	0	0	0	2	1	2	5	k__Protista; p__Cercozoa; c__unidentified; o__unidentified; f__unidentified; g__unidentified; s__Cercozoa_sp
626	0	0	0	0	0	0	0	0	0	1	3	1	5	k__Fungi; p__unidentified; c__unidentified; o__unidentified; f__unidentified; g__unidentified; s__Fungi_sp
217	3	1	1	0	0	0	0	0	0	0	0	0	5	k__Fungi; p__Ascomycota; c__Leotiomycetes; o__Helotiales; f__unidentified; g__unidentified; s__Helotiales_sp
590	0	0	0	0	0	0	0	0	0	1	3	1	5	k__Protozoa; p__unidentified; c__unidentified; o__unidentified; f__unidentified; g__unidentified; s__Protozoa_sp
556	0	0	0	0	0	0	0	0	0	0	2	3	5	k__Fungi; p__Ascomycota; c__Sordariomycetes; o__Hypocreales; f__unidentified; g__unidentified; s__Hypocreales_sp
599	0	0	0	0	0	0	0	0	0	4	1	0	5	k__Fungi; p__Basidiomycota; c__Agaricomycetes; o__Auriculariales; f__unidentified; g__unidentified; s__Auriculariales_sp
483	0	0	0	0	0	0	0	0	0	1	0	4	5	k__Fungi; p__Basidiomycota; c__Agaricomycetes; o__Agaricales; f__Pluteaceae; g__Pluteus; s__Pluteus_albostipitatus
895	0	0	0	0	0	0	0	0	0	0	0	5	5	k__Fungi; p__Zygomycota; c__Mortierellomycotina_cls_Incertae_sedis; o__Mortierellales; f__Mortierellaceae; g__Mortierella; s__Mortierella_sp
489	0	0	0	0	0	0	0	0	0	2	2	1	5	k__Fungi; p__unidentified; c__unidentified; o__unidentified; f__unidentified; g__unidentified; s__Fungi_sp
448	0	0	0	0	0	0	0	0	0	2	2	1	5	k__Fungi; p__Ascomycota; c__Saccharomycetes; o__Saccharomycetales; f__Saccharomycetales_fam_Incertae_sedis; g__Candida; s__Candida_glaebosa
780	0	0	0	0	0	0	0	0	0	0	5	0	5	k__Fungi; p__Basidiomycota; c__Agaricomycetes; o__Agaricales; f__Clavariaceae; g__unidentified; s__Clavariaceae_sp
336	0	0	0	0	0	0	0	0	0	1	0	4	5	k__Fungi; p__Ascomycota; c__Eurotiomycetes; o__Verrucariales; f__Verrucariaceae; g__Parabagliettoa; s__Parabagliettoa_cyanea
220	2	0	0	0	0	0	0	0	0	2	0	1	5	k__Fungi; p__Zygomycota; c__Mucoromycotina_cls_Incertae_sedis; o__Endogonales; f__unidentified; g__unidentified; s__Endogonales_sp
672	0	0	0	0	0	0	0	0	0	1	0	4	5	k__Fungi; p__Ascomycota; c__unidentified; o__unidentified; f__unidentified; g__unidentified; s__Ascomycota_sp
111	0	2	0	2	0	1	0	0	0	0	0	0	5	k__Fungi; p__Ascomycota; c__Leotiomycetes; o__Helotiales; f__unidentified; g__unidentified; s__Helotiales_sp
85	0	0	0	5	0	0	0	0	0	0	0	0	5	k__Fungi; p__Basidiomycota; c__unidentified; o__unidentified; f__unidentified; g__unidentified; s__Basidiomycota_sp
411	0	0	0	0	0	0	0	0	0	3	2	0	5	k__Fungi; p__Ascomycota; c__Leotiomycetes; o__Helotiales; f__unidentified; g__unidentified; s__Helotiales_sp
272	0	0	5	0	0	0	0	0	0	0	0	0	5	k__Fungi; p__Ascomycota; c__Sordariomycetes; o__Ophiostomatales; f__Ophiostomataceae; g__Sporothrix; s__Sporothrix_schenckii
238	0	4	0	0	0	0	0	0	0	0	0	1	5	k__Fungi; p__Rozellomycota; c__unidentified; o__unidentified; f__unidentified; g__unidentified; s__Rozellomycota_sp
239	0	5	0	0	0	0	0	0	0	0	0	0	5	k__Fungi; p__Zygomycota; c__Mortierellomycotina_cls_Incertae_sedis; o__Mortierellales; f__Mortierellaceae; g__Mortierella; s__Mortierella_gamsii
91	0	0	0	1	0	0	0	0	0	0	4	0	5	k__Fungi; p__Ascomycota; c__Leotiomycetes; o__Helotiales; f__Sclerotiniaceae; g__Botrytis; s__Botrytis_caroliniana
93	0	0	0	5	0	0	0	0	0	0	0	0	5	k__Fungi; p__Ascomycota; c__Dothideomycetes; o__Pleosporales; f__Pleosporaceae; g__unidentified; s__Pleosporaceae_sp
52	0	0	0	0	0	0	0	0	0	5	0	0	5	k__Fungi; p__Ascomycota; c__unidentified; o__unidentified; f__unidentified; g__unidentified; s__Ascomycota_sp
572	0	0	0	0	0	0	0	0	0	0	2	3	5	k__Fungi; p__Ascomycota; c__Eurotiomycetes; o__Arachnomycetales; f__Arachnomycetaceae; g__Arachnomyces; s__Arachnomyces_sp
13	0	0	0	0	0	0	0	0	0	2	3	0	5	k__Fungi; p__Ascomycota; c__unidentified; o__unidentified; f__unidentified; g__unidentified; s__Ascomycota_sp
125	0	0	0	1	0	0	0	0	0	0	4	0	5	k__Fungi; p__Ascomycota; c__Sordariomycetes; o__Chaetosphaeriales; f__Chaetosphaeriaceae; g__Chaetosphaeria; s__Chaetosphaeria_chloroconia
393	0	0	0	0	0	0	0	0	0	1	2	2	5	k__Fungi; p__Rozellomycota; c__unidentified; o__unidentified; f__unidentified; g__unidentified; s__Rozellomycota_sp
358	0	0	0	0	0	0	0	0	0	3	2	0	5	k__Fungi; p__Chytridiomycota; c__Chytridiomycetes; o__Rhizophydiales; f__Rhizophydiales_fam_Incertae_sedis; g__Operculomyces; s__Operculomyces_laminatus
611	0	0	0	0	0	0	0	0	0	2	0	3	5	k__Fungi; p__Basidiomycota; c__Agaricomycetes; o__Agaricales; f__Tricholomataceae; g__unidentified; s__Tricholomataceae_sp
613	0	0	0	0	0	0	0	0	0	2	0	3	5	k__Fungi; p__Ascomycota; c__Eurotiomycetes; o__Eurotiales; f__Trichocomaceae; g__Penicillium; s__Penicillium_polonicum
614	0	0	0	0	0	0	0	0	0	1	3	1	5	k__unidentified; p__unidentified; c__unidentified; o__unidentified; f__unidentified; g__unidentified;
245	1	4	0	0	0	0	0	0	0	0	0	0	5	k__Fungi; p__Ascomycota; c__Archaeorhizomycetes; o__Archaeorhizomycetales; f__Archaeorhizomycetaceae; g__Archaeorhizomyces; s__Archaeorhizomyces_sp
209	5	0	0	0	0	0	0	0	0	0	0	0	5	k__Fungi; p__Ascomycota; c__Sordariomycetes; o__Hypocreales; f__unidentified; g__unidentified; s__Hypocreales_sp
770	0	0	0	1	0	0	0	0	0	0	3	0	4	k__Fungi; p__Ascomycota; c__Dothideomycetes; o__Pleosporales; f__Pleosporales_fam_Incertae_sedis; g__Periconia; s__Periconia_pseudobyssoides
321	0	0	0	0	0	0	0	0	0	0	2	2	4	k__Fungi; p__unidentified; c__unidentified; o__unidentified; f__unidentified; g__unidentified; s__Fungi_sp
366	0	0	0	0	0	0	0	0	0	1	1	2	4	k__Fungi; p__Ascomycota; c__Eurotiomycetes; o__Chaetothyriales; f__Herpotrichiellaceae; g__Rhinocladiella; s__Rhinocladiella_sp
326	0	0	0	0	0	0	0	0	0	4	0	0	4	k__Fungi; p__Zygomycota; c__Zygomycota_cls_Incertae_sedis; o__Basidiobolales; f__Basidiobolaceae; g__Basidiobolus; s__Basidiobolus_sp
219	3	0	1	0	0	0	0	0	0	0	0	0	4	k__Fungi; p__Basidiomycota; c__Agaricomycetes; o__Polyporales; f__unidentified; g__unidentified; s__Polyporales_sp
105	0	0	0	1	2	1	0	0	0	0	0	0	4	k__Fungi; p__Ascomycota; c__Dothideomycetes; o__Botryosphaeriales; f__Botryosphaeriaceae; g__unidentified; s__Botryosphaeriaceae_sp
558	0	0	0	0	0	0	0	0	0	0	0	4	4	k__Fungi; p__Ascomycota; c__Eurotiomycetes; o__Eurotiales; f__Trichocomaceae; g__Penicillium; s__Penicillium_anatolicum
189	4	0	0	0	0	0	0	0	0	0	0	0	4	k__Fungi; p__unidentified; c__unidentified; o__unidentified; f__unidentified; g__unidentified; s__Fungi_sp
442	0	0	0	0	0	0	0	0	0	2	0	2	4	k__Fungi; p__Ascomycota; c__Eurotiomycetes; o__Eurotiales; f__Trichocomaceae; g__Aspergillus; s__Aspergillus_intermedius
401	0	0	0	0	0	0	0	0	0	2	0	2	4	k__Fungi; p__Ascomycota; c__Saccharomycetes; o__Saccharomycetales; f__Saccharomycetales_fam_Incertae_sedis; g__Barnettozyma; s__Barnettozyma_californica
484	0	0	0	0	0	0	0	0	0	0	4	0	4	k__Fungi; p__Basidiomycota; c__Agaricomycetes; o__Agaricales; f__Pluteaceae; g__Pluteus; s__Pluteus_plautus
444	0	0	0	0	0	0	0	0	0	1	3	0	4	k__Fungi; p__unidentified; c__unidentified; o__unidentified; f__unidentified; g__unidentified; s__Fungi_sp
405	0	0	0	0	0	0	0	0	0	3	1	0	4	k__Fungi; p__Ascomycota; c__Sordariomycetes; o__Hypocreales; f__unidentified; g__unidentified; s__Hypocreales_sp
742	0	0	0	0	0	0	0	0	0	0	2	2	4	k__Fungi; p__Basidiomycota; c__unidentified; o__unidentified; f__unidentified; g__unidentified; s__Basidiomycota_sp
709	0	0	0	0	0	0	0	0	0	0	2	2	4	k__Fungi; p__Ascomycota; c__Eurotiomycetes; o__Chaetothyriales; f__Herpotrichiellaceae; g__Cladophialophora; s__Cladophialophora_minutissima
525	0	0	0	0	0	0	0	0	0	3	0	1	4	k__Fungi; p__Ascomycota; c__Leotiomycetes; o__Helotiales; f__Helotiaceae; g__Ionomidotis; s__Ionomidotis_irregularis
413	0	0	0	0	0	0	0	0	0	1	2	1	4	k__Fungi; p__Chytridiomycota; c__Chytridiomycetes; o__Lobulomycetales; f__Lobulomycetales_fam_Incertae_sedis; g__Alogomyces; s__Alogomyces_tanneri
867	0	0	0	0	0	0	0	0	0	0	1	3	4	k__Fungi; p__Basidiomycota; c__Agaricomycetes; o__Agaricales; f__unidentified; g__unidentified; s__Agaricales_sp
457	0	0	0	0	0	0	0	0	0	0	0	4	4	k__Fungi; p__unidentified; c__unidentified; o__unidentified; f__unidentified; g__unidentified; s__Fungi_sp
791	0	0	0	0	0	0	0	0	0	0	1	3	4	k__Fungi; p__Basidiomycota; c__Microbotryomycetes; o__Heterogastridiales; f__Heterogastridiaceae; g__Heterogastridium; s__Heterogastridium_pycnidioideum
386	0	0	0	0	0	0	0	0	0	1	2	1	4	k__Fungi; p__Ascomycota; c__unidentified; o__unidentified; f__unidentified; g__unidentified; s__Ascomycota_sp
641	0	0	0	0	0	0	0	0	0	0	4	0	4	k__Fungi; p__unidentified; c__unidentified; o__unidentified; f__unidentified; g__unidentified; s__Fungi_sp
601	0	0	0	0	0	0	0	0	0	3	0	1	4	k__Fungi; p__Ascomycota; c__Pezizomycotina_cls_Incertae_sedis; o__Pezizomycotina_ord_Incertae_sedis; f__Pezizomycotina_fam_Incertae_sedis; g__Phragmocephala; s__Phragmocephala_stemphylioides
685	0	0	0	0	0	0	0	0	0	0	3	1	4	k__Protista; p__Cercozoa; c__unidentified; o__unidentified; f__unidentified; g__unidentified; s__Cercozoa_sp
648	0	0	0	0	0	0	0	0	0	2	2	0	4	k__Fungi; p__Ascomycota; c__Dothideomycetes; o__unidentified; f__unidentified; g__unidentified; s__Dothideomycetes_sp
571	0	0	0	0	0	0	0	0	0	2	1	1	4	k__Fungi; p__Glomeromycota; c__Glomeromycetes; o__unidentified; f__unidentified; g__unidentified; s__Glomeromycetes_sp
904	0	0	0	0	0	0	0	0	0	1	0	3	4	k__Fungi; p__unidentified; c__unidentified; o__unidentified; f__unidentified; g__unidentified; s__Fungi_sp
576	0	0	0	0	0	0	0	0	0	0	4	0	4	k__Fungi; p__Basidiomycota; c__Agaricomycetes; o__Russulales; f__Russulaceae; g__Lactifluus; s__Lactifluus_sp
461	0	0	0	0	0	0	0	0	0	3	1	0	4	k__Fungi; p__Ascomycota; c__Pezizomycotina_cls_Incertae_sedis; o__Pezizomycotina_ord_Incertae_sedis; f__Pezizomycotina_fam_Incertae_sedis; g__Chalara; s__Chalara_sp
314	0	0	0	0	0	0	0	0	0	3	1	0	4	k__Fungi; p__Ascomycota; c__Sordariomycetes; o__Xylariales; f__Xylariales_fam_Incertae_sedis; g__Castanediella; s__Castanediella_couratarii
356	0	0	0	0	0	0	0	0	0	2	0	2	4	k__Fungi; p__Ascomycota; c__Sordariomycetes; o__Xylariales; f__Xylariaceae; g__Xylaria; s__Xylaria_sp
697	0	0	0	0	0	0	0	0	0	1	1	2	4	k__Fungi; p__Basidiomycota; c__Agaricomycetes; o__Russulales; f__Russulaceae; g__Russula; s__Russula_subnigricans
656	0	0	0	0	0	0	0	0	0	2	1	1	4	k__Fungi; p__Rozellomycota; c__unidentified; o__unidentified; f__unidentified; g__unidentified; s__Rozellomycota_sp
289	0	0	4	0	0	0	0	0	0	0	0	0	4	k__Fungi; p__unidentified; c__unidentified; o__unidentified; f__unidentified; g__unidentified; s__Fungi_sp
207	4	0	0	0	0	0	0	0	0	0	0	0	4	k__Fungi; p__Basidiomycota; c__Agaricomycetes; o__Agaricales; f__unidentified; g__unidentified; s__Agaricales_sp
582	0	0	0	0	0	0	0	0	0	0	3	1	4	k__Fungi; p__Ascomycota; c__Sordariomycetes; o__Sordariomycetidae_ord_Incertae_sedis; f__Apiosporaceae; g__Arthrinium; s__Arthrinium_pseudosinense
545	0	0	0	0	0	0	0	0	0	3	0	1	4	k__Fungi; p__Ascomycota; c__Dothideomycetes; o__Pleosporales; f__Lophiostomataceae; g__Lophiostoma; s__Lophiostoma_macrostomum
547	0	0	0	0	0	0	0	0	0	4	0	0	4	k__Fungi; p__Ascomycota; c__Lecanoromycetes; o__Lecanorales; f__Parmeliaceae; g__Usnea; s__Usnea_glabrata
888	0	0	0	0	0	0	0	0	0	0	2	1	3	k__Fungi; p__Basidiomycota; c__Agaricomycetes; o__Agaricales; f__Niaceae; g__Flagelloscypha; s__Flagelloscypha_minutissima
360	0	0	0	0	0	0	0	0	0	3	0	0	3	k__Fungi; p__Basidiomycota; c__Agaricomycetes; o__unidentified; f__unidentified; g__unidentified; s__Agaricomycetes_sp
732	0	0	0	0	0	0	0	0	0	0	2	1	3	k__Fungi; p__Ascomycota; c__Sordariomycetes; o__Sordariales; f__Lasiosphaeriaceae; g__unidentified; s__Lasiosphaeriaceae_sp
733	0	0	0	0	0	0	0	0	0	0	3	0	3	k__Fungi; p__Ascomycota; c__unidentified; o__unidentified; f__unidentified; g__unidentified; s__Ascomycota_sp
325	0	0	0	0	0	0	0	0	0	0	0	3	3	k__Fungi; p__Ascomycota; c__Dothideomycetes; o__Pleosporales; f__Pleosporales_fam_Incertae_sedis; g__Farlowiella; s__Farlowiella_carmichaeliana
777	0	0	0	0	0	0	0	0	0	0	1	2	3	k__Fungi; p__Ascomycota; c__Sordariomycetes; o__unidentified; f__unidentified; g__unidentified; s__Sordariomycetes_sp
737	0	0	0	0	0	0	0	0	0	0	0	3	3	k__Fungi; p__Rozellomycota; c__unidentified; o__unidentified; f__unidentified; g__unidentified; s__Rozellomycota_sp
779	0	0	0	0	0	0	0	0	0	0	3	0	3	k__Fungi; p__Rozellomycota; c__unidentified; o__unidentified; f__unidentified; g__unidentified; s__Rozellomycota_sp
290	0	0	1	0	0	0	0	0	0	1	0	1	3	k__Fungi; p__Ascomycota; c__unidentified; o__unidentified; f__unidentified; g__unidentified; s__Ascomycota_sp
291	0	0	3	0	0	0	0	0	0	0	0	0	3	k__Fungi; p__Ascomycota; c__Sordariomycetes; o__Hypocreales; f__Hypocreaceae; g__Trichoderma; s__Trichoderma_austrokoningii
663	0	0	0	0	0	0	0	0	0	1	0	2	3	k__Fungi; p__Ascomycota; c__Pezizomycotina_cls_Incertae_sedis; o__Pezizomycotina_ord_Incertae_sedis; f__Pezizomycotina_fam_Incertae_sedis; g__Hansfordia; s__Hansfordia_sp
622	0	0	0	0	0	0	0	0	0	1	1	1	3	k__Fungi; p__Ascomycota; c__unidentified; o__unidentified; f__unidentified; g__unidentified; s__Ascomycota_sp
212	3	0	0	0	0	0	0	0	0	0	0	0	3	k__Fungi; p__Basidiomycota; c__Agaricomycetes; o__Russulales; f__Russulaceae; g__unidentified; s__Russulaceae_sp
213	3	0	0	0	0	0	0	0	0	0	0	0	3	k__Fungi; p__Ascomycota; c__unidentified; o__unidentified; f__unidentified; g__unidentified; s__Ascomycota_sp
665	0	0	0	0	0	0	0	0	0	1	2	0	3	k__Fungi; p__Ascomycota; c__Dothideomycetes; o__Pleosporales; f__unidentified; g__unidentified; s__Pleosporales_sp
296	0	0	3	0	0	0	0	0	0	0	0	0	3	k__Fungi; p__Basidiomycota; c__Agaricomycetes; o__Trechisporales; f__unidentified; g__unidentified; s__Trechisporales_sp
218	1	2	0	0	0	0	0	0	0	0	0	0	3	k__Fungi; p__Rozellomycota; c__unidentified; o__unidentified; f__unidentified; g__unidentified; s__Rozellomycota_sp
595	0	0	0	0	0	0	0	0	0	0	2	1	3	k__Fungi; p__Ascomycota; c__Pezizomycotina_cls_Incertae_sedis; o__Pezizomycotina_ord_Incertae_sedis; f__Pezizomycotina_fam_Incertae_sedis; g__Phaeoisaria; s__Phaeoisaria_clematidis
924	0	0	0	0	0	0	0	0	0	0	0	3	3	k__Fungi; p__Zygomycota; c__Mortierellomycotina_cls_Incertae_sedis; o__Mortierellales; f__Mortierellaceae; g__Mortierella; s__Mortierella_acrotona
447	0	0	0	0	0	0	0	0	0	3	0	0	3	k__Fungi; p__Chytridiomycota; c__Chytridiomycetes; o__Spizellomycetales; f__Spizellomycetaceae; g__Kochiomyces; s__Kochiomyces_sp
743	0	0	0	0	0	0	0	0	0	0	0	3	3	k__Fungi; p__Ascomycota; c__Eurotiomycetes; o__Chaetothyriales; f__Chaetothyriaceae; g__Cyphellophora; s__Cyphellophora_sessilis
375	0	0	0	0	0	0	0	0	0	3	0	0	3	k__Fungi; p__unidentified; c__unidentified; o__unidentified; f__unidentified; g__unidentified; s__Fungi_sp
745	0	0	0	0	0	0	0	0	0	0	1	2	3	k__Fungi; p__Ascomycota; c__Dothideomycetes; o__Pleosporales; f__unidentified; g__unidentified; s__Pleosporales_sp
746	0	0	0	0	0	0	0	0	0	0	2	1	3	k__Fungi; p__Ascomycota; c__Leotiomycetes; o__Helotiales; f__Helotiales_fam_Incertae_sedis; g__Scytalidium; s__Scytalidium_sp
337	0	0	0	0	0	0	0	0	0	2	1	0	3	k__Fungi; p__Ascomycota; c__Sordariomycetes; o__Hypocreales; f__Nectriaceae; g__Nectria; s__Nectria_sp
749	0	0	0	0	0	0	0	0	0	0	1	2	3	k__Fungi; p__Basidiomycota; c__Agaricomycetes; o__Agaricales; f__Clavariaceae; g__unidentified; s__Clavariaceae_sp
708	0	0	0	0	0	0	0	0	0	1	2	0	3	k__Fungi; p__unidentified; c__unidentified; o__unidentified; f__unidentified; g__unidentified; s__Fungi_sp
631	0	0	0	0	0	0	0	0	0	0	1	2	3	k__Fungi; p__unidentified; c__unidentified; o__unidentified; f__unidentified; g__unidentified; s__Fungi_sp
632	0	0	0	0	0	0	0	0	0	1	0	2	3	k__Fungi; p__unidentified; c__unidentified; o__unidentified; f__unidentified; g__unidentified; s__Fungi_sp
264	0	1	0	0	0	0	0	0	0	0	2	0	3	k__Fungi; p__Ascomycota; c__Pezizomycotina_cls_Incertae_sedis; o__Pezizomycotina_ord_Incertae_sedis; f__Pezizomycotina_fam_Incertae_sedis; g__Ochroconis; s__Ochroconis_sp
115	0	0	0	3	0	0	0	0	0	0	0	0	3	k__Fungi; p__Basidiomycota; c__Microbotryomycetes; o__Sporidiobolales; f__Sporidiobolales_fam_Incertae_sedis; g__Rhodotorula; s__Rhodotorula_sp
89	0	0	0	3	0	0	0	0	0	0	0	0	3	k__Fungi; p__Zygomycota; c__Mortierellomycotina_cls_Incertae_sedis; o__Mortierellales; f__Mortierellaceae; g__Dissophora; s__Dissophora_ornata
157	0	0	0	0	0	3	0	0	0	0	0	0	3	k__Fungi; p__unidentified; c__unidentified; o__unidentified; f__unidentified; g__unidentified; s__Fungi_sp
568	0	0	0	0	0	0	0	0	0	2	0	1	3	k__Fungi; p__Basidiomycota; c__Agaricomycetes; o__Agaricales; f__Clavariaceae; g__unidentified; s__Clavariaceae_sp
938	0	0	0	0	0	0	0	0	0	0	0	3	3	k__Fungi; p__unidentified; c__unidentified; o__unidentified; f__unidentified; g__unidentified; s__Fungi_sp
862	0	0	0	0	0	0	0	0	0	0	1	2	3	k__Fungi; p__Ascomycota; c__Leotiomycetes; o__Leotiomycetes_ord_Incertae_sedis; f__Myxotrichaceae; g__Oidiodendron; s__Oidiodendron_cereale
497	0	0	0	0	0	0	0	0	0	2	0	1	3	k__Fungi; p__Basidiomycota; c__Agaricomycetes; o__Agaricales; f__Niaceae; g__Lachnella; s__Lachnella_villosa
417	0	0	0	0	0	0	0	0	0	0	1	2	3	k__Fungi; p__Ascomycota; c__Sordariomycetes; o__unidentified; f__unidentified; g__unidentified; s__Sordariomycetes_sp
419	0	0	0	0	0	0	0	0	0	2	0	1	3	k__Fungi; p__unidentified; c__unidentified; o__unidentified; f__unidentified; g__unidentified; s__Fungi_sp
384	0	0	0	0	0	0	0	0	0	3	0	0	3	k__Fungi; p__Basidiomycota; c__Agaricomycetes; o__Cantharellales; f__Botryobasidiaceae; g__Botryobasidium; s__Botryobasidium_conspersum
796	0	0	0	0	0	0	0	0	0	0	3	0	3	k__Fungi; p__Basidiomycota; c__Agaricomycetes; o__Agaricales; f__Psathyrellaceae; g__Coprinellus; s__Coprinellus_radicellus
755	0	0	0	0	0	0	0	0	0	0	0	3	3	k__Fungi; p__Ascomycota; c__Sordariomycetes; o__Sordariales; f__unidentified; g__unidentified; s__Sordariales_sp
757	0	0	0	0	0	0	0	0	0	0	3	0	3	k__Fungi; p__Ascomycota; c__Orbiliomycetes; o__Orbiliales; f__unidentified; g__unidentified; s__Orbiliales_sp
273	0	0	3	0	0	0	0	0	0	0	0	0	3	k__Fungi; p__Ascomycota; c__Leotiomycetes; o__Leotiomycetes_ord_Incertae_sedis; f__Myxotrichaceae; g__Oidiodendron; s__Oidiodendron_sp
573	0	0	0	0	0	0	0	0	0	0	0	3	3	k__Fungi; p__Ascomycota; c__unidentified; o__unidentified; f__unidentified; g__unidentified; s__Ascomycota_sp
532	0	0	0	0	0	0	0	0	0	2	0	1	3	k__Fungi; p__Chytridiomycota; c__Chytridiomycetes; o__Olpidiales; f__unidentified; g__unidentified; s__Olpidiales_sp
903	0	0	0	0	0	0	0	0	0	0	1	2	3	k__Fungi; p__Ascomycota; c__unidentified; o__unidentified; f__unidentified; g__unidentified; s__Ascomycota_sp
575	0	0	0	0	0	0	0	0	0	1	2	0	3	k__Fungi; p__Ascomycota; c__unidentified; o__unidentified; f__unidentified; g__unidentified; s__Ascomycota_sp
124	0	0	0	1	0	0	0	0	0	1	0	1	3	k__Fungi; p__unidentified; c__unidentified; o__unidentified; f__unidentified; g__unidentified; s__Fungi_sp
945	0	0	0	0	0	0	0	0	0	0	0	3	3	k__Fungi; p__Ascomycota; c__Dothideomycetes; o__Pleosporales; f__Massarinaceae; g__Helminthosporium; s__Helminthosporium_velutinum
57	0	3	0	0	0	0	0	0	0	0	0	0	3	k__Fungi; p__Ascomycota; c__Eurotiomycetes; o__Chaetothyriales; f__Herpotrichiellaceae; g__unidentified; s__Herpotrichiellaceae_sp
577	0	0	0	0	0	0	0	0	0	2	1	0	3	k__Fungi; p__Ascomycota; c__Sordariomycetes; o__Coniochaetales; f__unidentified; g__unidentified; s__Coniochaetales_sp
126	0	0	0	0	0	0	0	0	0	0	2	1	3	k__Fungi; p__Ascomycota; c__Sordariomycetes; o__Ophiostomatales; f__Ophiostomataceae; g__Sporothrix; s__Sporothrix_schenckii
19	0	0	0	0	0	0	2	0	1	0	0	0	3	k__Fungi; p__Ascomycota; c__Leotiomycetes; o__Helotiales; f__unidentified; g__unidentified; s__Helotiales_sp
831	0	0	0	0	0	0	0	0	0	0	3	0	3	k__Fungi; p__Ascomycota; c__Leotiomycetes; o__Helotiales; f__Dermateaceae; g__Cryptosporiopsis; s__Cryptosporiopsis_sp
463	0	0	0	0	0	0	0	0	0	3	0	0	3	k__Fungi; p__Basidiomycota; c__unidentified; o__unidentified; f__unidentified; g__unidentified; s__Basidiomycota_sp
834	0	0	0	0	0	0	0	0	0	0	2	1	3	k__Fungi; p__Ascomycota; c__Pezizomycotina_cls_Incertae_sedis; o__Pezizomycotina_ord_Incertae_sedis; f__Pseudeurotiaceae; g__Leuconeurospora; s__Leuconeurospora_sp
465	1	0	0	0	0	0	0	0	0	0	1	1	3	k__Fungi; p__Ascomycota; c__Eurotiomycetes; o__Eurotiales; f__Trichocomaceae; g__Aspergillus; s__Aspergillus_sp
879	0	0	0	0	0	0	0	0	0	0	1	2	3	k__Fungi; p__Ascomycota; c__unidentified; o__unidentified; f__unidentified; g__unidentified; s__Ascomycota_sp
723	0	0	0	0	0	0	0	0	0	0	1	2	3	k__Fungi; p__Ascomycota; c__Dothideomycetes; o__Tubeufiales; f__Tubeufiaceae; g__Tubeufia; s__Tubeufia_sp
766	0	0	0	0	0	0	0	0	0	0	0	3	3	k__Fungi; p__Ascomycota; c__Sordariomycetes; o__Hypocreales; f__Nectriaceae; g__Fusarium; s__Fusarium_solani
318	0	0	0	0	0	0	0	0	0	0	1	2	3	k__Fungi; p__Ascomycota; c__Sordariomycetes; o__Sordariomycetidae_ord_Incertae_sedis; f__Apiosporaceae; g__Arthrinium; s__Arthrinium_pseudospegazzinii
652	0	0	0	0	0	0	0	0	0	0	3	0	3	k__Fungi; p__Ascomycota; c__Sordariomycetes; o__Sordariales; f__Lasiosphaeriaceae; g__Cercophora; s__Cercophora_mirabilis
248	0	3	0	0	0	0	0	0	0	0	0	0	3	k__Fungi; p__Ascomycota; c__Sordariomycetes; o__Xylariales; f__unidentified; g__unidentified; s__Xylariales_sp
619	0	0	0	0	0	0	0	0	0	0	0	3	3	k__Fungi; p__unidentified; c__unidentified; o__unidentified; f__unidentified; g__unidentified; s__Fungi_sp
502	0	0	0	0	0	0	0	0	0	2	0	1	3	k__Fungi; p__Basidiomycota; c__Tremellomycetes; o__Filobasidiales; f__Filobasidiaceae; g__Goffeauzyma; s__Goffeauzyma_gastrica
913	0	0	0	0	0	0	0	0	0	0	0	3	3	k__Fungi; p__unidentified; c__unidentified; o__unidentified; f__unidentified; g__unidentified; s__Fungi_sp
503	0	0	0	0	0	0	0	0	0	1	0	2	3	k__Fungi; p__Ascomycota; c__Pezizomycetes; o__Pezizales; f__Sarcoscyphaceae; g__Cookeina; s__Cookeina_indica
504	0	0	0	0	0	0	0	0	0	2	1	0	3	k__Fungi; p__Ascomycota; c__Leotiomycetes; o__Helotiales; f__Helotiales_fam_Incertae_sedis; g__Scytalidium; s__Scytalidium_lignicola
508	0	0	0	0	0	0	0	0	0	0	0	3	3	k__Fungi; p__Ascomycota; c__Pezizomycotina_cls_Incertae_sedis; o__Pezizomycotina_ord_Incertae_sedis; f__Pezizomycotina_fam_Incertae_sedis; g__Phaeoisaria; s__Phaeoisaria_clematidis
802	0	0	0	0	0	0	0	0	0	0	1	1	2	k__Fungi; p__Ascomycota; c__Sordariomycetes; o__Hypocreales; f__Nectriaceae; g__unidentified; s__Nectriaceae_sp
474	0	0	0	0	0	0	0	0	0	1	1	0	2	k__Fungi; p__Ascomycota; c__Dothideomycetes; o__Capnodiales; f__Extremaceae; g__Extremus; s__Extremus_antarcticus
433	0	0	0	0	0	0	0	0	0	0	0	2	2	k__Fungi; p__unidentified; c__unidentified; o__unidentified; f__unidentified; g__unidentified; s__Fungi_sp
434	0	0	0	0	0	0	0	0	0	2	0	0	2	k__Fungi; p__Ascomycota; c__unidentified; o__unidentified; f__unidentified; g__unidentified; s__Ascomycota_sp
887	0	0	0	0	0	0	0	0	0	0	0	2	2	k__Fungi; p__Ascomycota; c__Leotiomycetes; o__Helotiales; f__Helotiales_fam_Incertae_sedis; g__Leptodontidium; s__Leptodontidium_sp
849	0	0	0	0	0	0	0	0	0	0	0	2	2	k__Fungi; p__Basidiomycota; c__Agaricomycetes; o__Agaricales; f__Clavariaceae; g__unidentified; s__Clavariaceae_sp
9	0	0	0	0	0	1	1	0	0	0	0	0	2	k__Fungi; p__Basidiomycota; c__Agaricomycetes; o__Cantharellales; f__Clavulinaceae; g__Clavulina; s__Clavulina_sp
361	0	0	0	0	0	0	0	0	0	2	0	0	2	k__Fungi; p__Ascomycota; c__Eurotiomycetes; o__Chaetothyriales; f__Herpotrichiellaceae; g__Cladophialophora; s__Cladophialophora_sp
773	0	0	0	0	0	0	0	0	0	0	2	0	2	k__Fungi; p__Ascomycota; c__Sordariomycetes; o__Microascales; f__Ceratocystidaceae; g__Ceratocystis; s__Ceratocystis_sp
774	0	0	0	0	0	0	0	0	0	0	2	0	2	k__Fungi; p__Rozellomycota; c__unidentified; o__unidentified; f__unidentified; g__unidentified; s__Rozellomycota_sp
250	0	2	0	0	0	0	0	0	0	0	0	0	2	k__Fungi; p__Zygomycota; c__Mucoromycotina_cls_Incertae_sedis; o__Endogonales; f__unidentified; g__unidentified; s__Endogonales_sp
662	0	0	0	0	0	0	0	0	0	2	0	0	2	k__Fungi; p__Basidiomycota; c__Agaricomycetes; o__Agaricales; f__Clavariaceae; g__unidentified; s__Clavariaceae_sp
294	0	0	2	0	0	0	0	0	0	0	0	0	2	k__Fungi; p__unidentified; c__unidentified; o__unidentified; f__unidentified; g__unidentified; s__Fungi_sp
664	0	0	0	0	0	0	0	0	0	1	0	1	2	k__Fungi; p__Basidiomycota; c__Agaricomycetes; o__Agaricales; f__Tricholomataceae; g__Tricholoma; s__Tricholoma_sp
295	0	0	2	0	0	0	0	0	0	0	0	0	2	k__Fungi; p__Ascomycota; c__Eurotiomycetes; o__Eurotiales; f__Trichocomaceae; g__Penicillium; s__Penicillium_sp
624	0	0	0	0	0	0	0	0	0	1	1	0	2	k__Fungi; p__Basidiomycota; c__Agaricomycetes; o__Agaricales; f__Niaceae; g__Flagelloscypha; s__Flagelloscypha_minutissima
215	2	0	0	0	0	0	0	0	0	0	0	0	2	k__Fungi; p__Ascomycota; c__unidentified; o__unidentified; f__unidentified; g__unidentified; s__Ascomycota_sp
629	0	0	0	0	0	0	0	0	0	0	0	2	2	k__Fungi; p__Ascomycota; c__Sordariomycetes; o__unidentified; f__unidentified; g__unidentified; s__Sordariomycetes_sp
550	0	0	0	0	0	0	0	0	0	2	0	0	2	k__Fungi; p__unidentified; c__unidentified; o__unidentified; f__unidentified; g__unidentified; s__Fungi_sp
74	0	0	0	2	0	0	0	0	0	0	0	0	2	k__Fungi; p__Ascomycota; c__unidentified; o__unidentified; f__unidentified; g__unidentified; s__Ascomycota_sp
33	0	0	0	0	0	0	2	0	0	0	0	0	2	No blast hit
184	2	0	0	0	0	0	0	0	0	0	0	0	2	k__Fungi; p__Ascomycota; c__Sordariomycetes; o__Chaetosphaeriales; f__Chaetosphaeriaceae; g__Chaetosphaeria; s__Chaetosphaeria_chloroconia
34	0	1	0	0	0	0	1	0	0	0	0	0	2	k__Fungi; p__unidentified; c__unidentified; o__unidentified; f__unidentified; g__unidentified; s__Fungi_sp
144	0	0	0	0	1	1	0	0	0	0	0	0	2	k__Fungi; p__Ascomycota; c__Sordariomycetes; o__Hypocreales; f__Hypocreales_fam_Incertae_sedis; g__Ilyonectria; s__Ilyonectria_radicicola
555	0	0	0	0	0	0	0	0	0	0	0	2	2	k__Fungi; p__unidentified; c__unidentified; o__unidentified; f__unidentified; g__unidentified; s__Fungi_sp
597	0	0	0	0	0	0	0	0	0	1	0	1	2	k__Fungi; p__unidentified; c__unidentified; o__unidentified; f__unidentified; g__unidentified; s__Fungi_sp
515	0	0	0	0	0	0	0	0	0	2	0	0	2	k__Fungi; p__Ascomycota; c__unidentified; o__unidentified; f__unidentified; g__unidentified; s__Ascomycota_sp
516	0	0	0	0	0	0	0	0	0	2	0	0	2	k__Fungi; p__Zygomycota; c__Mortierellomycotina_cls_Incertae_sedis; o__Mortierellales; f__Mortierellaceae; g__Mortierella; s__Mortierella_sp
148	0	0	0	0	0	2	0	0	0	0	0	0	2	k__Fungi; p__Basidiomycota; c__Agaricomycetes; o__Agaricales; f__Mycenaceae; g__Mycena; s__Mycena_sp
518	0	0	0	0	0	0	0	0	0	0	2	0	2	k__Fungi; p__Ascomycota; c__Eurotiomycetes; o__Chaetothyriales; f__Herpotrichiellaceae; g__Cladophialophora; s__Cladophialophora_sp
891	0	0	0	0	0	0	0	0	0	0	0	2	2	k__Fungi; p__Basidiomycota; c__Agaricomycetes; o__Agaricales; f__Entolomataceae; g__Rhodocybe; s__Rhodocybe_gemina
481	0	0	0	0	0	0	0	0	0	2	0	0	2	k__Fungi; p__Ascomycota; c__Orbiliomycetes; o__Orbiliales; f__Orbiliaceae; g__Arthrobotrys; s__Arthrobotrys_microscaphoides
441	0	0	0	0	0	0	0	0	0	0	1	1	2	k__Fungi; p__Basidiomycota; c__Agaricomycetes; o__Agaricales; f__Tricholomataceae; g__Tricholoma; s__Tricholoma_acerbum
402	0	0	0	0	0	0	0	0	0	2	0	0	2	k__Fungi; p__Ascomycota; c__Orbiliomycetes; o__Orbiliales; f__unidentified; g__unidentified; s__Orbiliales_sp
449	0	0	0	0	0	0	0	0	0	2	0	0	2	k__Fungi; p__unidentified; c__unidentified; o__unidentified; f__unidentified; g__unidentified; s__Fungi_sp
819	0	0	0	0	0	0	0	0	0	0	2	0	2	k__Fungi; p__Ascomycota; c__Sordariomycetes; o__Trichosphaeriales; f__Trichosphaeriales_fam_Incertae_sedis; g__Nigrospora; s__Nigrospora_oryzae
784	0	0	0	0	0	0	0	0	0	0	2	0	2	k__Fungi; p__Zygomycota; c__Mortierellomycotina_cls_Incertae_sedis; o__Mortierellales; f__Mortierellaceae; g__Mortierella; s__Mortierella_sp
702	0	0	0	0	0	0	0	0	0	0	1	1	2	k__Fungi; p__unidentified; c__unidentified; o__unidentified; f__unidentified; g__unidentified; s__Fungi_sp
744	0	0	0	0	0	0	0	0	0	0	1	1	2	k__Fungi; p__Ascomycota; c__Pezizomycotina_cls_Incertae_sedis; o__Pezizomycotina_ord_Incertae_sedis; f__Pezizomycotina_fam_Incertae_sedis; g__Phaeoisaria; s__Phaeoisaria_clematidis
703	0	0	0	0	0	0	0	0	0	0	2	0	2	k__Fungi; p__Basidiomycota; c__Agaricomycetes; o__Agaricales; f__Clavariaceae; g__unidentified; s__Clavariaceae_sp
335	0	0	0	0	0	0	0	0	0	1	1	0	2	k__Fungi; p__Ascomycota; c__unidentified; o__unidentified; f__unidentified; g__unidentified; s__Ascomycota_sp
747	0	0	0	0	0	0	0	0	0	0	2	0	2	k__Fungi; p__Ascomycota; c__Dothideomycetes; o__Pleosporales; f__unidentified; g__unidentified; s__Pleosporales_sp
748	0	0	0	0	0	0	0	0	0	1	1	0	2	k__Fungi; p__Ascomycota; c__Dothideomycetes; o__Pleosporales; f__Pleosporaceae; g__Ulocladium; s__Ulocladium_sp
671	0	0	0	0	0	0	0	0	0	1	1	0	2	k__Fungi; p__unidentified; c__unidentified; o__unidentified; f__unidentified; g__unidentified; s__Fungi_sp
630	0	0	0	0	0	0	0	0	0	0	2	0	2	k__Fungi; p__Zygomycota; c__Zygomycota_cls_Incertae_sedis; o__Basidiobolales; f__Basidiobolaceae; g__Schizangiella; s__Schizangiella_sp
676	0	0	0	0	0	0	0	0	0	2	0	0	2	k__Fungi; p__Ascomycota; c__Eurotiomycetes; o__Chaetothyriales; f__Herpotrichiellaceae; g__Cladophialophora; s__Cladophialophora_sp
266	0	2	0	0	0	0	0	0	0	0	0	0	2	k__Fungi; p__Basidiomycota; c__Agaricomycetes; o__Hymenochaetales; f__Hymenochaetaceae; g__Hymenochaete; s__Hymenochaete_minor
677	0	0	0	0	0	0	0	0	0	0	0	2	2	k__Fungi; p__Basidiomycota; c__Agaricomycetes; o__Sebacinales; f__Sebacinales_Group_B; g__unidentified; s__Sebacinales_Group_B_sp
560	0	0	0	0	0	0	0	0	0	0	1	1	2	k__Fungi; p__Ascomycota; c__Eurotiomycetes; o__Eurotiales; f__unidentified; g__unidentified; s__Eurotiales_sp
930	0	0	0	0	0	0	0	0	0	0	1	1	2	k__Fungi; p__unidentified; c__unidentified; o__unidentified; f__unidentified; g__unidentified; s__Fungi_sp
151	0	0	0	0	2	0	0	0	0	0	0	0	2	k__Fungi; p__Ascomycota; c__Sordariomycetes; o__Hypocreales; f__Nectriaceae; g__Thelonectria; s__Thelonectria_discophora
522	0	0	0	0	0	0	0	0	0	1	1	0	2	k__Fungi; p__Ascomycota; c__Sordariomycetes; o__Sordariales; f__Sordariales_fam_Incertae_sedis; g__Pleurothecium; s__Pleurothecium_semifecundum
112	0	0	0	0	0	0	0	0	0	1	1	0	2	k__Fungi; p__Ascomycota; c__Sordariomycetes; o__Coniochaetales; f__unidentified; g__unidentified; s__Coniochaetales_sp
933	0	0	0	0	0	0	0	0	0	0	0	2	2	k__Fungi; p__Ascomycota; c__Sordariomycetes; o__Hypocreales; f__Ophiocordycipitaceae; g__Ophiocordyceps; s__Ophiocordyceps_tricentri
564	0	0	0	0	0	0	0	0	0	2	0	0	2	k__Fungi; p__Basidiomycota; c__Agaricomycetes; o__Agaricales; f__Clavariaceae; g__unidentified; s__Clavariaceae_sp
154	0	2	0	0	0	0	0	0	0	0	0	0	2	k__Fungi; p__Ascomycota; c__Sordariomycetes; o__Hypocreales; f__Ophiocordycipitaceae; g__unidentified; s__Ophiocordycipitaceae_sp
567	0	0	0	0	0	0	0	0	0	2	0	0	2	k__Fungi; p__unidentified; c__unidentified; o__unidentified; f__unidentified; g__unidentified; s__Fungi_sp
490	0	0	0	0	0	0	0	0	0	1	0	1	2	k__Fungi; p__unidentified; c__unidentified; o__unidentified; f__unidentified; g__unidentified; s__Fungi_sp
450	0	0	0	0	0	0	0	0	0	2	0	0	2	k__Fungi; p__Basidiomycota; c__Agaricomycetes; o__Cantharellales; f__Hydnaceae; g__Hydnum; s__Hydnum_repandum
410	0	0	0	0	0	0	0	0	0	0	1	1	2	k__Fungi; p__Basidiomycota; c__Agaricomycetes; o__Trechisporales; f__Hydnodontaceae; g__Subulicystidium; s__Subulicystidium_longisporum
863	0	0	0	0	0	0	0	0	0	0	0	2	2	k__Fungi; p__Basidiomycota; c__Agaricomycetes; o__Agaricales; f__Clavariaceae; g__Clavaria; s__Clavaria_amoenoides
822	0	0	0	0	0	0	0	0	0	0	2	0	2	k__Fungi; p__Ascomycota; c__Pezizomycotina_cls_Incertae_sedis; o__Pezizomycotina_ord_Incertae_sedis; f__Pezizomycotina_fam_Incertae_sedis; g__Pseudoacrodictys; s__Pseudoacrodictys_balansae
495	0	0	0	0	0	0	0	0	0	0	2	0	2	k__Fungi; p__unidentified; c__unidentified; o__unidentified; f__unidentified; g__unidentified; s__Fungi_sp
865	0	0	0	0	0	0	0	0	0	0	2	0	2	k__Protista; p__Cercozoa; c__unidentified; o__unidentified; f__unidentified; g__unidentified; s__Cercozoa_sp
825	0	0	0	0	0	0	0	0	0	0	2	0	2	k__Fungi; p__Zygomycota; c__Zygomycota_cls_Incertae_sedis; o__Basidiobolales; f__Basidiobolaceae; g__Basidiobolus; s__Basidiobolus_sp
456	0	0	0	0	0	0	0	0	0	1	1	0	2	k__Fungi; p__unidentified; c__unidentified; o__unidentified; f__unidentified; g__unidentified; s__Fungi_sp
498	0	0	0	0	0	0	0	0	0	0	0	2	2	k__Fungi; p__unidentified; c__unidentified; o__unidentified; f__unidentified; g__unidentified; s__Fungi_sp
868	0	0	0	0	0	0	0	0	0	0	1	1	2	k__Fungi; p__Ascomycota; c__Sordariomycetes; o__Hypocreales; f__unidentified; g__unidentified; s__Hypocreales_sp
792	0	0	0	0	0	0	0	0	0	0	2	0	2	k__Fungi; p__Ascomycota; c__Sordariomycetes; o__Hypocreales; f__Nectriaceae; g__Fusarium; s__Fusarium_oxysporum
754	0	0	0	0	0	0	0	0	0	0	2	0	2	k__Fungi; p__Chytridiomycota; c__Chytridiomycetes; o__unidentified; f__unidentified; g__unidentified; s__Chytridiomycetes_sp
715	0	0	0	0	0	0	0	0	0	1	0	1	2	k__Fungi; p__Ascomycota; c__Sordariomycetes; o__Sordariomycetidae_ord_Incertae_sedis; f__Glomerellaceae; g__Colletotrichum; s__Colletotrichum_anthrisci
347	0	0	0	0	0	0	0	0	0	1	0	1	2	k__Fungi; p__Ascomycota; c__unidentified; o__unidentified; f__unidentified; g__unidentified; s__Ascomycota_sp
306	0	0	0	0	0	0	0	0	0	2	0	0	2	k__Fungi; p__Ascomycota; c__Sordariomycetes; o__Sordariales; f__Lasiosphaeriaceae; g__unidentified; s__Lasiosphaeriaceae_sp
270	0	2	0	0	0	0	0	0	0	0	0	0	2	k__Fungi; p__Ascomycota; c__Sordariomycetes; o__unidentified; f__unidentified; g__unidentified; s__Sordariomycetes_sp
602	0	0	0	0	0	0	0	0	0	0	0	2	2	k__Fungi; p__Ascomycota; c__unidentified; o__unidentified; f__unidentified; g__unidentified; s__Ascomycota_sp
233	0	2	0	0	0	0	0	0	0	0	0	0	2	k__Fungi; p__Zygomycota; c__Mortierellomycotina_cls_Incertae_sedis; o__Mortierellales; f__Mortierellaceae; g__Mortierella; s__Mortierella_turficola
645	0	0	0	0	0	0	0	0	0	2	0	0	2	k__Fungi; p__Chytridiomycota; c__Chytridiomycetes; o__Rhizophlyctidales; f__Rhizophlyctidaceae; g__Rhizophlyctis; s__Rhizophlyctis_rosea
235	0	2	0	0	0	0	0	0	0	0	0	0	2	k__Fungi; p__Basidiomycota; c__Agaricomycetes; o__Agaricales; f__Entolomataceae; g__Entoloma; s__Entoloma_nitens
687	0	0	0	0	0	0	0	0	0	1	0	1	2	k__Fungi; p__Ascomycota; c__Leotiomycetes; o__Rhytismatales; f__Rhytismataceae; g__unidentified; s__Rhytismataceae_sp
608	0	0	0	0	0	0	0	0	0	1	0	1	2	k__Fungi; p__Ascomycota; c__Sordariomycetes; o__Hypocreales; f__Ophiocordycipitaceae; g__unidentified; s__Ophiocordycipitaceae_sp
570	0	0	0	0	0	0	0	0	0	1	1	0	2	k__Fungi; p__Chytridiomycota; c__unidentified; o__unidentified; f__unidentified; g__unidentified; s__Chytridiomycota_sp
162	0	0	0	0	0	2	0	0	0	0	0	0	2	k__Fungi; p__Ascomycota; c__Sordariomycetes; o__Hypocreales; f__unidentified; g__unidentified; s__Hypocreales_sp
942	0	0	0	0	0	0	0	0	0	0	0	2	2	k__Fungi; p__Ascomycota; c__Sordariomycetes; o__Hypocreales; f__Clavicipitaceae; g__unidentified; s__Clavicipitaceae_sp
533	0	0	0	0	0	0	0	0	0	2	0	0	2	k__Fungi; p__Ascomycota; c__Dothideomycetes; o__unidentified; f__unidentified; g__unidentified; s__Dothideomycetes_sp
535	0	0	0	0	0	0	0	0	0	0	2	0	2	k__Fungi; p__Zygomycota; c__Zygomycota_cls_Incertae_sedis; o__Basidiobolales; f__Basidiobolaceae; g__Schizangiella; s__Schizangiella_sp
58	2	0	0	0	0	0	0	0	0	0	0	0	2	k__Fungi; p__Ascomycota; c__unidentified; o__unidentified; f__unidentified; g__unidentified; s__Ascomycota_sp
536	0	0	0	0	0	0	0	0	0	0	0	2	2	k__Fungi; p__Ascomycota; c__unidentified; o__unidentified; f__unidentified; g__unidentified; s__Ascomycota_sp
907	0	0	0	0	0	0	0	0	0	0	0	2	2	k__Fungi; p__Ascomycota; c__Dothideomycetes; o__Capnodiales; f__Mycosphaerellaceae; g__Pseudocercosporella; s__Pseudocercosporella_fraxini
949	0	0	0	0	0	0	0	0	0	0	0	2	2	k__Fungi; p__Basidiomycota; c__Agaricomycetes; o__Cantharellales; f__Ceratobasidiaceae; g__Ceratobasidium; s__Ceratobasidium_sp
909	1	0	0	0	0	0	0	0	0	0	0	1	2	k__Fungi; p__Ascomycota; c__Sordariomycetes; o__Chaetosphaeriales; f__Chaetosphaeriaceae; g__Chaetosphaeria; s__Chaetosphaeria_chloroconia
420	0	0	0	0	0	0	0	0	0	2	0	0	2	k__Fungi; p__Basidiomycota; c__Agaricomycetes; o__Agaricales; f__Agaricaceae; g__Lepiota; s__Lepiota_rufipes
832	0	0	0	0	0	0	0	0	0	0	2	0	2	k__Fungi; p__Ascomycota; c__Leotiomycetes; o__Helotiales; f__unidentified; g__unidentified; s__Helotiales_sp
875	0	0	0	0	0	0	0	0	0	0	0	2	2	k__Fungi; p__unidentified; c__unidentified; o__unidentified; f__unidentified; g__unidentified; s__Fungi_sp
467	0	0	0	0	0	0	0	0	0	1	0	1	2	k__Fungi; p__Ascomycota; c__Sordariomycetes; o__Hypocreales; f__Nectriaceae; g__Fusarium; s__Fusarium_sp
837	0	0	0	0	0	0	0	0	0	0	2	0	2	k__Fungi; p__Ascomycota; c__Sordariomycetes; o__Chaetosphaeriales; f__Chaetosphaeriaceae; g__Chaetosphaeria; s__Chaetosphaeria_innumera
720	0	0	0	0	0	0	0	0	0	0	1	1	2	k__unidentified; p__unidentified; c__unidentified; o__unidentified; f__unidentified; g__unidentified;
312	0	0	0	0	0	0	0	0	0	1	1	0	2	k__Fungi; p__Ascomycota; c__Sordariomycetes; o__Sordariales; f__Sordariales_fam_Incertae_sedis; g__Pleurothecium; s__Pleurothecium_semifecundum
764	0	0	0	0	0	0	0	0	0	0	2	0	2	k__Fungi; p__Glomeromycota; c__Glomeromycetes; o__unidentified; f__unidentified; g__unidentified; s__Glomeromycetes_sp
765	0	0	0	0	0	0	0	0	0	0	2	0	2	k__Fungi; p__Ascomycota; c__unidentified; o__unidentified; f__unidentified; g__unidentified; s__Ascomycota_sp
397	0	0	0	0	0	0	0	0	0	2	0	0	2	k__Fungi; p__Basidiomycota; c__Agaricomycetes; o__Cantharellales; f__Ceratobasidiaceae; g__unidentified; s__Ceratobasidiaceae_sp
767	0	0	0	0	0	0	0	0	0	0	2	0	2	k__Fungi; p__Ascomycota; c__Sordariomycetes; o__Sordariales; f__Sordariales_fam_Incertae_sedis; g__Ramophialophora; s__Ramophialophora_vesiculosa
280	0	0	2	0	0	0	0	0	0	0	0	0	2	k__Fungi; p__unidentified; c__unidentified; o__unidentified; f__unidentified; g__unidentified; s__Fungi_sp
691	0	0	0	0	0	0	0	0	0	0	1	1	2	k__Fungi; p__Ascomycota; c__Dothideomycetes; o__Pleosporales; f__unidentified; g__unidentified; s__Pleosporales_sp
651	0	0	0	0	0	0	0	0	0	2	0	0	2	k__Fungi; p__Ascomycota; c__Sordariomycetes; o__Sordariales; f__Lasiosphaeriaceae; g__unidentified; s__Lasiosphaeriaceae_sp
653	0	0	0	0	0	0	0	0	0	1	0	1	2	k__unidentified; p__unidentified; c__unidentified; o__unidentified; f__unidentified; g__unidentified;
284	0	0	1	0	0	0	0	0	0	0	1	0	2	k__Fungi; p__Ascomycota; c__Dothideomycetes; o__Pleosporales; f__unidentified; g__unidentified; s__Pleosporales_sp
244	0	2	0	0	0	0	0	0	0	0	0	0	2	k__Fungi; p__Ascomycota; c__Lecanoromycetes; o__Lecanorales; f__Lecanoraceae; g__Lecanora; s__Lecanora_argentata
615	0	0	0	0	0	0	0	0	0	1	1	0	2	k__Fungi; p__Ascomycota; c__Sordariomycetes; o__Chaetosphaeriales; f__Chaetosphaeriaceae; g__Chaetosphaeria; s__Chaetosphaeria_sp
246	0	2	0	0	0	0	0	0	0	0	0	0	2	k__Fungi; p__unidentified; c__unidentified; o__unidentified; f__unidentified; g__unidentified; s__Fungi_sp
698	0	0	0	0	0	0	0	0	0	0	2	0	2	k__Fungi; p__unidentified; c__unidentified; o__unidentified; f__unidentified; g__unidentified; s__Fungi_sp
206	2	0	0	0	0	0	0	0	0	0	0	0	2	k__Fungi; p__Basidiomycota; c__Agaricomycetes; o__Russulales; f__Russulaceae; g__unidentified; s__Russulaceae_sp
247	0	2	0	0	0	0	0	0	0	0	0	0	2	k__Fungi; p__Ascomycota; c__Eurotiomycetes; o__Chaetothyriales; f__Herpotrichiellaceae; g__Exophiala; s__Exophiala_oligosperma
20	0	0	0	0	0	0	1	0	0	1	0	0	2	k__Fungi; p__unidentified; c__unidentified; o__unidentified; f__unidentified; g__unidentified; s__Fungi_sp
501	0	0	0	0	0	0	0	0	0	1	0	1	2	k__Fungi; p__Ascomycota; c__Leotiomycetes; o__Helotiales; f__Helotiales_fam_Incertae_sedis; g__Scytalidium; s__Scytalidium_lignicola
23	0	0	0	0	0	0	2	0	0	0	0	0	2	k__Fungi; p__Basidiomycota; c__Ustilaginomycotina_cls_Incertae_sedis; o__Malasseziales; f__Malasseziaceae; g__Malassezia; s__Malassezia_restricta
174	0	0	0	0	0	0	0	0	0	1	0	1	2	k__Fungi; p__Ascomycota; c__Eurotiomycetes; o__Eurotiales; f__Trichocomaceae; g__Penicillium; s__Penicillium_sp
544	0	0	0	0	0	0	0	0	0	0	1	1	2	k__Fungi; p__Ascomycota; c__Sordariomycetes; o__Sordariomycetidae_ord_Incertae_sedis; f__Apiosporaceae; g__Arthrinium; s__Arthrinium_pseudosinense
588	0	0	0	0	0	0	0	0	0	1	0	1	2	k__Fungi; p__Ascomycota; c__Sordariomycetes; o__Microascales; f__Microascaceae; g__Pithoascus; s__Pithoascus_stoveri
506	0	0	0	0	0	0	0	0	0	1	1	0	2	k__Fungi; p__unidentified; c__unidentified; o__unidentified; f__unidentified; g__unidentified; s__Fungi_sp
179	2	0	0	0	0	0	0	0	0	0	0	0	2	k__Fungi; p__Ascomycota; c__Eurotiomycetes; o__Chaetothyriales; f__Herpotrichiellaceae; g__Cladophialophora; s__Cladophialophora_sp
139	0	0	0	0	1	0	0	0	0	0	0	1	2	k__Fungi; p__Ascomycota; c__unidentified; o__unidentified; f__unidentified; g__unidentified; s__Ascomycota_sp
470	0	0	0	0	0	0	0	0	0	1	0	0	1	k__Fungi; p__unidentified; c__unidentified; o__unidentified; f__unidentified; g__unidentified; s__Fungi_sp
881	0	0	0	0	0	0	0	0	0	0	0	1	1	k__Fungi; p__Zygomycota; c__Mucoromycotina_cls_Incertae_sedis; o__Endogonales; f__unidentified; g__unidentified; s__Endogonales_sp
473	0	0	0	0	0	0	0	0	0	1	0	0	1	k__Fungi; p__Ascomycota; c__unidentified; o__unidentified; f__unidentified; g__unidentified; s__Ascomycota_sp
884	0	0	0	0	0	0	0	0	0	1	0	0	1	k__Fungi; p__unidentified; c__unidentified; o__unidentified; f__unidentified; g__unidentified; s__Fungi_sp
843	0	0	0	0	0	0	0	0	0	0	1	0	1	k__Fungi; p__Ascomycota; c__Pezizomycotina_cls_Incertae_sedis; o__Pezizomycotina_ord_Incertae_sedis; f__Pezizomycotina_fam_Incertae_sedis; g__Ochroconis; s__Ochroconis_sp
844	0	0	0	0	0	0	0	0	0	0	1	0	1	k__Fungi; p__Basidiomycota; c__Agaricomycetes; o__Agaricales; f__Hymenogastraceae; g__unidentified; s__Hymenogastraceae_sp
886	0	0	0	0	0	0	0	0	0	0	1	0	1	k__Fungi; p__Ascomycota; c__Eurotiomycetes; o__Chaetothyriales; f__unidentified; g__unidentified; s__Chaetothyriales_sp
804	0	0	0	0	0	0	0	0	0	0	1	0	1	k__Fungi; p__Ascomycota; c__Sordariomycetes; o__Hypocreales; f__unidentified; g__unidentified; s__Hypocreales_sp
846	0	0	0	0	0	0	0	0	0	0	1	0	1	k__Fungi; p__Ascomycota; c__Sordariomycetes; o__Xylariales; f__Amphisphaeriaceae; g__Pestalotiopsis; s__Pestalotiopsis_jesteri
805	0	0	0	0	0	0	0	0	0	0	1	0	1	k__Fungi; p__unidentified; c__unidentified; o__unidentified; f__unidentified; g__unidentified; s__Fungi_sp
806	0	0	0	0	0	0	0	0	0	0	1	0	1	k__Fungi; p__Ascomycota; c__Sordariomycetes; o__Hypocreales; f__Cordycipitaceae; g__Cordyceps; s__Cordyceps_militaris
848	0	0	0	0	0	0	0	0	0	0	1	0	1	k__Fungi; p__Ascomycota; c__Eurotiomycetes; o__Chaetothyriales; f__Chaetothyriaceae; g__Cyphellophora; s__Cyphellophora_sp
807	0	0	0	0	0	0	0	0	0	0	1	0	1	k__Fungi; p__Chytridiomycota; c__Chytridiomycetes; o__unidentified; f__unidentified; g__unidentified; s__Chytridiomycetes_sp
808	0	0	0	0	0	0	0	0	0	0	1	0	1	k__Fungi; p__unidentified; c__unidentified; o__unidentified; f__unidentified; g__unidentified; s__Fungi_sp
439	0	0	0	0	0	0	0	0	0	1	0	0	1	k__Fungi; p__Ascomycota; c__Sordariomycetes; o__Sordariales; f__Lasiosphaeriaceae; g__Podospora; s__Podospora_ellisiana
809	0	0	0	0	0	0	0	0	0	0	1	0	1	k__Fungi; p__Ascomycota; c__Sordariomycetes; o__Microascales; f__Halosphaeriaceae; g__Cirrenalia; s__Cirrenalia_macrocephala
772	0	0	0	0	0	0	0	0	0	0	1	0	1	k__Fungi; p__unidentified; c__unidentified; o__unidentified; f__unidentified; g__unidentified; s__Fungi_sp
322	0	0	0	0	0	0	0	0	0	1	0	0	1	k__Fungi; p__Chytridiomycota; c__Chytridiomycetes; o__unidentified; f__unidentified; g__unidentified; s__Chytridiomycetes_sp
778	0	0	0	0	0	0	0	0	0	0	1	0	1	k__Fungi; p__Ascomycota; c__unidentified; o__unidentified; f__unidentified; g__unidentified; s__Ascomycota_sp
739	0	0	0	0	0	0	0	0	0	0	1	0	1	k__Fungi; p__Ascomycota; c__Saccharomycetes; o__Saccharomycetales; f__unidentified; g__unidentified; s__Saccharomycetales_sp
660	0	0	0	0	0	0	0	0	0	0	0	1	1	k__Protista; p__Cercozoa; c__unidentified; o__unidentified; f__unidentified; g__unidentified; s__Cercozoa_sp
661	0	0	0	0	0	0	0	0	0	0	0	1	1	k__Fungi; p__unidentified; c__unidentified; o__unidentified; f__unidentified; g__unidentified; s__Fungi_sp
292	0	0	1	0	0	0	0	0	0	0	0	0	1	k__Fungi; p__Ascomycota; c__Eurotiomycetes; o__Eurotiales; f__Trichocomaceae; g__unidentified; s__Trichocomaceae_sp
251	0	1	0	0	0	0	0	0	0	0	0	0	1	k__Fungi; p__Ascomycota; c__unidentified; o__unidentified; f__unidentified; g__unidentified; s__Ascomycota_sp
621	0	0	0	0	0	0	0	0	0	1	0	0	1	k__Fungi; p__unidentified; c__unidentified; o__unidentified; f__unidentified; g__unidentified; s__Fungi_sp
293	0	0	1	0	0	0	0	0	0	0	0	0	1	k__Fungi; p__Zygomycota; c__Mortierellomycotina_cls_Incertae_sedis; o__Mortierellales; f__Mortierellaceae; g__Mortierella; s__Mortierella_sp
252	0	1	0	0	0	0	0	0	0	0	0	0	1	k__Fungi; p__Basidiomycota; c__Agaricomycetes; o__Agaricales; f__Hygrophoraceae; g__Hygrophorus; s__Hygrophorus_sp
255	0	1	0	0	0	0	0	0	0	0	0	0	1	k__unidentified; p__unidentified; c__unidentified; o__unidentified; f__unidentified; g__unidentified;
666	0	0	0	0	0	0	0	0	0	0	1	0	1	k__Fungi; p__unidentified; c__unidentified; o__unidentified; f__unidentified; g__unidentified; s__Fungi_sp
216	1	0	0	0	0	0	0	0	0	0	0	0	1	k__Fungi; p__unidentified; c__unidentified; o__unidentified; f__unidentified; g__unidentified; s__Fungi_sp
668	0	0	0	0	0	0	0	0	0	0	0	1	1	k__Fungi; p__Ascomycota; c__Pezizomycotina_cls_Incertae_sedis; o__Pezizomycotina_ord_Incertae_sedis; f__Pezizomycotina_fam_Incertae_sedis; g__Junewangia; s__Junewangia_sphaerospora
669	0	0	0	0	0	0	0	0	0	1	0	0	1	k__Fungi; p__Ascomycota; c__Sordariomycetes; o__Sordariales; f__Lasiosphaeriaceae; g__Podospora; s__Podospora_sp
259	0	1	0	0	0	0	0	0	0	0	0	0	1	k__Fungi; p__Ascomycota; c__Sordariomycetes; o__unidentified; f__unidentified; g__unidentified; s__Sordariomycetes_sp
591	0	0	0	0	0	0	0	0	0	1	0	0	1	k__Fungi; p__unidentified; c__unidentified; o__unidentified; f__unidentified; g__unidentified; s__Fungi_sp
140	0	0	0	0	1	0	0	0	0	0	0	0	1	k__Fungi; p__Ascomycota; c__Pezizomycotina_cls_Incertae_sedis; o__Pezizomycotina_ord_Incertae_sedis; f__Pseudeurotiaceae; g__Pseudeurotium; s__Pseudeurotium_hygrophilum
961	0	0	0	0	0	0	0	0	0	0	0	1	1	k__Fungi; p__Chytridiomycota; c__Chytridiomycetes; o__Lobulomycetales; f__Lobulomycetales_fam_Incertae_sedis; g__Alogomyces; s__Alogomyces_tanneri
920	0	0	0	0	0	0	0	0	0	0	0	1	1	k__Fungi; p__unidentified; c__unidentified; o__unidentified; f__unidentified; g__unidentified; s__Fungi_sp
551	0	0	0	0	0	0	0	0	0	1	0	0	1	k__Fungi; p__Ascomycota; c__Sordariomycetes; o__Diaporthales; f__Togniniaceae; g__Togninia; s__Togninia_africana
32	0	0	0	0	0	0	1	0	0	0	0	0	1	k__Fungi; p__Ascomycota; c__Sordariomycetes; o__Hypocreales; f__Cordycipitaceae; g__Lecanicillium; s__Lecanicillium_fungicola
962	0	0	0	0	0	0	0	0	0	0	0	1	1	k__Fungi; p__Ascomycota; c__unidentified; o__unidentified; f__unidentified; g__unidentified; s__Ascomycota_sp
552	0	0	0	0	0	0	0	0	0	0	1	0	1	k__Fungi; p__Ascomycota; c__Dothideomycetes; o__Dothideomycetes_ord_Incertae_sedis; f__Dothideomycetes_fam_Incertae_sedis; g__Monodictys; s__Monodictys_castaneae
511	0	0	0	0	0	0	0	0	0	1	0	0	1	k__Fungi; p__unidentified; c__unidentified; o__unidentified; f__unidentified; g__unidentified; s__Fungi_sp
963	0	0	0	0	0	0	0	0	0	0	0	1	1	k__Fungi; p__unidentified; c__unidentified; o__unidentified; f__unidentified; g__unidentified; s__Fungi_sp
143	0	0	0	0	1	0	0	0	0	0	0	0	1	k__Fungi; p__Ascomycota; c__Sordariomycetes; o__unidentified; f__unidentified; g__unidentified; s__Sordariomycetes_sp
964	0	0	0	0	0	0	0	0	0	0	0	1	1	k__Fungi; p__Basidiomycota; c__Tremellomycetes; o__Tremellales; f__unidentified; g__unidentified; s__Tremellales_sp
923	0	0	0	0	0	0	0	0	0	1	0	0	1	k__Fungi; p__Basidiomycota; c__Agaricomycetes; o__Agaricales; f__Clavariaceae; g__unidentified; s__Clavariaceae_sp
103	0	0	0	1	0	0	0	0	0	0	0	0	1	k__Fungi; p__Ascomycota; c__Sordariomycetes; o__Chaetosphaeriales; f__Chaetosphaeriaceae; g__Chloridium; s__Chloridium_sp
965	0	1	0	0	0	0	0	0	0	0	0	0	1	k__Fungi; p__Zygomycota; c__Mortierellomycotina_cls_Incertae_sedis; o__Mortierellales; f__Mortierellaceae; g__unidentified; s__Mortierellaceae_sp
596	0	0	0	0	0	0	0	0	0	1	0	0	1	k__Fungi; p__Ascomycota; c__Sordariomycetes; o__Sordariomycetidae_ord_Incertae_sedis; f__Glomerellaceae; g__Colletotrichum; s__Colletotrichum_sp
104	0	0	0	1	0	0	0	0	0	0	0	0	1	k__Fungi; p__Ascomycota; c__Sordariomycetes; o__Hypocreales; f__Hypocreaceae; g__Trichoderma; s__Trichoderma_viride
966	0	0	0	0	0	0	0	0	0	0	1	0	1	k__Fungi; p__Ascomycota; c__Sordariomycetes; o__Sordariales; f__unidentified; g__unidentified; s__Sordariales_sp
925	0	0	0	0	0	0	0	0	0	0	0	1	1	k__Fungi; p__Ascomycota; c__Sordariomycetes; o__Hypocreales; f__Nectriaceae; g__unidentified; s__Nectriaceae_sp
146	0	0	0	0	1	0	0	0	0	0	0	0	1	k__Fungi; p__Ascomycota; c__Leotiomycetes; o__Helotiales; f__unidentified; g__unidentified; s__Helotiales_sp
79	0	0	0	0	1	0	0	0	0	0	0	0	1	k__Fungi; p__Zygomycota; c__Mucoromycotina_cls_Incertae_sedis; o__Mucorales; f__Mucoraceae; g__Mucor; s__Mucor_moelleri
598	0	0	0	0	0	0	0	0	0	1	0	0	1	k__Fungi; p__Zygomycota; c__Zygomycota_cls_Incertae_sedis; o__Basidiobolales; f__Basidiobolaceae; g__Schizangiella; s__Schizangiella_serpentis
557	0	0	0	0	0	0	0	0	0	1	0	0	1	k__Fungi; p__Rozellomycota; c__unidentified; o__unidentified; f__unidentified; g__unidentified; s__Rozellomycota_sp
968	0	0	0	0	0	0	0	0	0	0	0	1	1	k__Protista; p__Cercozoa; c__unidentified; o__unidentified; f__unidentified; g__unidentified; s__Cercozoa_sp
927	0	0	0	0	0	0	0	0	0	0	0	1	1	k__Fungi; p__Zygomycota; c__Mucoromycotina_cls_Incertae_sedis; o__Mucorales; f__Pilobolaceae; g__Utharomyces; s__Utharomyces_epallocaulus
890	0	0	0	0	0	0	0	0	0	0	0	1	1	k__Fungi; p__Ascomycota; c__Eurotiomycetes; o__Onygenales; f__Onygenaceae; g__Chrysosporium; s__Chrysosporium_vallenarense
480	0	0	0	0	0	0	0	0	0	0	1	0	1	k__Fungi; p__Ascomycota; c__Pezizomycotina_cls_Incertae_sedis; o__Pezizomycotina_ord_Incertae_sedis; f__Pezizomycotina_fam_Incertae_sedis; g__Leptodiscella; s__Leptodiscella_sp
850	0	0	0	0	0	0	0	0	0	0	1	0	1	k__Fungi; p__unidentified; c__unidentified; o__unidentified; f__unidentified; g__unidentified; s__Fungi_sp
440	0	0	0	0	0	0	0	0	0	1	0	0	1	k__Fungi; p__Ascomycota; c__Orbiliomycetes; o__Orbiliales; f__unidentified; g__unidentified; s__Orbiliales_sp
851	0	0	0	0	0	0	0	0	0	0	1	0	1	k__Fungi; p__Rozellomycota; c__unidentified; o__unidentified; f__unidentified; g__unidentified; s__Rozellomycota_sp
482	0	0	0	0	0	0	0	0	0	1	0	0	1	k__Fungi; p__Ascomycota; c__Eurotiomycetes; o__Chaetothyriales; f__Herpotrichiellaceae; g__Cladophialophora; s__Cladophialophora_sp
852	0	0	0	0	0	0	0	0	0	0	1	0	1	k__Fungi; p__Ascomycota; c__unidentified; o__unidentified; f__unidentified; g__unidentified; s__Ascomycota_sp
811	0	0	0	0	0	0	0	0	0	0	1	0	1	k__Protista; p__Cercozoa; c__unidentified; o__unidentified; f__unidentified; g__unidentified; s__Cercozoa_sp
854	0	0	0	0	0	0	0	0	0	0	1	0	1	k__Fungi; p__Basidiomycota; c__Agaricomycetes; o__Agaricales; f__Clavariaceae; g__unidentified; s__Clavariaceae_sp
896	0	0	0	0	0	0	0	0	0	0	0	1	1	k__Fungi; p__Chytridiomycota; c__unidentified; o__unidentified; f__unidentified; g__unidentified; s__Chytridiomycota_sp
445	0	0	0	0	0	0	0	0	0	1	0	0	1	k__Fungi; p__Basidiomycota; c__Microbotryomycetes; o__Sporidiobolales; f__unidentified; g__unidentified; s__Sporidiobolales_sp
897	0	0	0	0	0	0	0	0	0	0	0	1	1	k__Fungi; p__unidentified; c__unidentified; o__unidentified; f__unidentified; g__unidentified; s__Fungi_sp
856	0	0	0	0	0	0	0	0	0	0	1	0	1	k__Fungi; p__unidentified; c__unidentified; o__unidentified; f__unidentified; g__unidentified; s__Fungi_sp
815	0	0	0	0	0	0	0	0	0	0	1	0	1	k__Fungi; p__Ascomycota; c__Sordariomycetes; o__Sordariales; f__Lasiosphaeriaceae; g__unidentified; s__Lasiosphaeriaceae_sp
858	0	0	0	0	0	0	0	0	0	0	1	0	1	k__Fungi; p__Ascomycota; c__Sordariomycetes; o__Xylariales; f__Hyponectriaceae; g__Cainiella; s__Cainiella_borealis
817	0	0	0	0	0	0	0	0	0	0	1	0	1	k__Fungi; p__Ascomycota; c__Dothideomycetes; o__Dothideomycetidae_ord_Incertae_sedis; f__Pseudoperisporiaceae; g__Bryochiton; s__Bryochiton_sp
859	0	0	0	0	0	0	0	0	0	0	1	0	1	k__Fungi; p__Ascomycota; c__unidentified; o__unidentified; f__unidentified; g__unidentified; s__Ascomycota_sp
370	0	0	0	0	0	0	0	0	0	1	0	0	1	k__Fungi; p__Ascomycota; c__unidentified; o__unidentified; f__unidentified; g__unidentified; s__Ascomycota_sp
781	0	0	0	0	0	0	0	0	0	0	1	0	1	k__Fungi; p__Rozellomycota; c__unidentified; o__unidentified; f__unidentified; g__unidentified; s__Rozellomycota_sp
333	0	0	0	0	0	0	0	0	0	1	0	0	1	k__Fungi; p__Ascomycota; c__Dothideomycetes; o__Pleosporales; f__Sporormiaceae; g__Preussia; s__Preussia_sp
334	0	0	0	0	0	0	0	0	0	1	0	0	1	k__Fungi; p__Ascomycota; c__Sordariomycetes; o__Hypocreales; f__Nectriaceae; g__Volutella; s__Volutella_sp
787	0	0	0	0	0	0	0	0	0	0	1	0	1	k__Fungi; p__Ascomycota; c__unidentified; o__unidentified; f__unidentified; g__unidentified; s__Ascomycota_sp
706	0	0	0	0	0	0	0	0	0	1	0	0	1	k__Fungi; p__Ascomycota; c__unidentified; o__unidentified; f__unidentified; g__unidentified; s__Ascomycota_sp
707	0	0	0	0	0	0	0	0	0	0	1	0	1	k__Fungi; p__Basidiomycota; c__Agaricomycetes; o__Agaricales; f__Fistulinaceae; g__Porodisculus; s__Porodisculus_sp
1000	0	0	0	0	0	0	0	0	0	0	0	1	1	k__Fungi; p__Zygomycota; c__Zoopagomycotina_cls_Incertae_sedis; o__Zoopagales; f__Piptocephalidaceae; g__Syncephalis; s__Syncephalis_sp
260	0	1	0	0	0	0	0	0	0	0	0	0	1	k__Fungi; p__Ascomycota; c__unidentified; o__unidentified; f__unidentified; g__unidentified; s__Ascomycota_sp
262	0	1	0	0	0	0	0	0	0	0	0	0	1	k__Fungi; p__unidentified; c__unidentified; o__unidentified; f__unidentified; g__unidentified; s__Fungi_sp
263	0	1	0	0	0	0	0	0	0	0	0	0	1	k__Fungi; p__Ascomycota; c__Dothideomycetes; o__Capnodiales; f__Mycosphaerellaceae; g__Paramycosphaerella; s__Paramycosphaerella_blechni
675	0	0	0	0	0	0	0	0	0	1	0	0	1	k__Fungi; p__unidentified; c__unidentified; o__unidentified; f__unidentified; g__unidentified; s__Fungi_sp
634	0	0	0	0	0	0	0	0	0	1	0	0	1	k__Fungi; p__Basidiomycota; c__Agaricomycetes; o__Agaricales; f__Tricholomataceae; g__Melanoleuca; s__Melanoleuca_sp
636	0	0	0	0	0	0	0	0	0	1	0	0	1	k__Fungi; p__Basidiomycota; c__Agaricomycetes; o__Agaricales; f__Clavariaceae; g__unidentified; s__Clavariaceae_sp
267	0	1	0	0	0	0	0	0	0	0	0	0	1	k__Fungi; p__Ascomycota; c__Sordariomycetes; o__Coniochaetales; f__Coniochaetaceae; g__Lecythophora; s__Lecythophora_fasciculata
678	0	0	0	0	0	0	0	0	0	0	1	0	1	k__Fungi; p__unidentified; c__unidentified; o__unidentified; f__unidentified; g__unidentified; s__Fungi_sp
268	0	1	0	0	0	0	0	0	0	0	0	0	1	k__Fungi; p__unidentified; c__unidentified; o__unidentified; f__unidentified; g__unidentified; s__Fungi_sp
639	0	0	0	0	0	0	0	0	0	0	1	0	1	k__Fungi; p__Ascomycota; c__Sordariomycetes; o__Xylariales; f__Amphisphaeriaceae; g__Pestalotiopsis; s__Pestalotiopsis_sp
82	0	0	0	1	0	0	0	0	0	0	0	0	1	k__Fungi; p__Ascomycota; c__Sordariomycetes; o__Hypocreales; f__Nectriaceae; g__Fusicolla; s__Fusicolla_violacea
150	0	0	0	0	1	0	0	0	0	0	0	0	1	k__Fungi; p__Ascomycota; c__Sordariomycetes; o__Chaetosphaeriales; f__Chaetosphaeriaceae; g__Chaetosphaeria; s__Chaetosphaeria_sp
971	0	0	0	0	0	0	0	0	0	0	0	1	1	k__Fungi; p__Ascomycota; c__Eurotiomycetes; o__Eurotiales; f__Trichocomaceae; g__Aspergillus; s__Aspergillus_caesiellus
561	0	0	0	0	0	0	0	0	0	1	0	0	1	k__Fungi; p__Chytridiomycota; c__unidentified; o__unidentified; f__unidentified; g__unidentified; s__Chytridiomycota_sp
931	0	0	0	0	0	0	0	0	0	0	0	1	1	k__Fungi; p__Basidiomycota; c__Agaricomycetes; o__Hymenochaetales; f__Hymenochaetaceae; g__Inonotus; s__Inonotus_levis
521	0	0	0	0	0	0	0	0	0	1	0	0	1	k__Fungi; p__Zygomycota; c__Mucoromycotina_cls_Incertae_sedis; o__Mucorales; f__Mucoraceae; g__Mucor; s__Mucor_racemosus
973	0	0	0	0	0	0	0	0	0	0	0	1	1	k__Fungi; p__Ascomycota; c__Sordariomycetes; o__Hypocreales; f__Clavicipitaceae; g__Metarhizium; s__Metarhizium_carneum
932	0	0	0	0	0	0	0	0	0	0	0	1	1	k__Fungi; p__Ascomycota; c__Dothideomycetes; o__Capnodiales; f__unidentified; g__unidentified; s__Capnodiales_sp
563	0	0	0	0	0	0	0	0	0	1	0	0	1	k__Fungi; p__unidentified; c__unidentified; o__unidentified; f__unidentified; g__unidentified; s__Fungi_sp
44	0	0	0	0	0	0	1	0	0	0	0	0	1	k__Fungi; p__Ascomycota; c__Eurotiomycetes; o__Chaetothyriales; f__unidentified; g__unidentified; s__Chaetothyriales_sp
975	0	0	0	0	0	0	0	0	0	0	0	1	1	k__Fungi; p__Ascomycota; c__Dothideomycetes; o__unidentified; f__unidentified; g__unidentified; s__Dothideomycetes_sp
934	0	0	0	0	0	0	0	0	0	0	0	1	1	k__Fungi; p__Basidiomycota; c__Agaricomycetes; o__Agaricales; f__unidentified; g__unidentified; s__Agaricales_sp
565	0	0	0	0	0	0	0	0	0	0	1	0	1	k__Fungi; p__unidentified; c__unidentified; o__unidentified; f__unidentified; g__unidentified; s__Fungi_sp
524	0	0	0	0	0	0	0	0	0	0	0	1	1	k__Fungi; p__Ascomycota; c__unidentified; o__unidentified; f__unidentified; g__unidentified; s__Ascomycota_sp
155	0	0	0	1	0	0	0	0	0	0	0	0	1	k__Fungi; p__Basidiomycota; c__Agaricomycetes; o__Agaricales; f__Mycenaceae; g__Mycena; s__Mycena_sp
935	0	0	0	0	0	0	0	0	0	0	0	1	1	k__Fungi; p__Ascomycota; c__unidentified; o__unidentified; f__unidentified; g__unidentified; s__Ascomycota_sp
526	0	0	0	0	0	0	0	0	0	0	0	1	1	k__Fungi; p__unidentified; c__unidentified; o__unidentified; f__unidentified; g__unidentified; s__Fungi_sp
937	0	0	0	0	0	0	0	0	0	0	0	1	1	k__Fungi; p__Ascomycota; c__Dothideomycetes; o__Capnodiales; f__Teratosphaeriaceae; g__Xenophacidiella; s__Xenophacidiella_pseudocatenata
528	0	0	0	0	0	0	0	0	0	1	0	0	1	k__Fungi; p__Basidiomycota; c__Agaricomycetes; o__Hymenochaetales; f__Hymenochaetaceae; g__Inonotus; s__Inonotus_levis
159	0	0	0	0	0	1	0	0	0	0	0	0	1	k__Fungi; p__Ascomycota; c__unidentified; o__unidentified; f__unidentified; g__unidentified; s__Ascomycota_sp
939	0	0	0	0	0	0	0	0	0	1	0	0	1	k__Fungi; p__Ascomycota; c__unidentified; o__unidentified; f__unidentified; g__unidentified; s__Ascomycota_sp
529	0	0	0	0	0	0	0	0	0	1	0	0	1	k__Fungi; p__Chytridiomycota; c__Chytridiomycetes; o__Spizellomycetales; f__Spizellomycetaceae; g__Spizellomyces; s__Spizellomyces_pseudodichotomus
493	0	0	0	0	0	0	0	0	0	1	0	0	1	k__Fungi; p__Ascomycota; c__Sordariomycetes; o__Sordariales; f__Sordariales_fam_Incertae_sedis; g__Pleurothecium; s__Pleurothecium_semifecundum
412	0	0	0	0	0	0	0	0	0	1	0	0	1	k__Fungi; p__Ascomycota; c__Sordariomycetes; o__Chaetosphaeriales; f__Chaetosphaeriaceae; g__Chaetosphaeria; s__Chaetosphaeria_myriocarpa
496	0	0	0	0	0	0	0	0	0	1	0	0	1	k__Fungi; p__Basidiomycota; c__Agaricomycetes; o__Thelephorales; f__Thelephoraceae; g__unidentified; s__Thelephoraceae_sp
826	0	0	0	0	0	0	0	0	0	0	1	0	1	k__Fungi; p__unidentified; c__unidentified; o__unidentified; f__unidentified; g__unidentified; s__Fungi_sp
416	0	0	0	0	0	0	0	0	0	1	0	0	1	k__Fungi; p__Ascomycota; c__Leotiomycetes; o__Helotiales; f__unidentified; g__unidentified; s__Helotiales_sp
827	0	0	0	0	0	0	0	0	0	0	1	0	1	k__Fungi; p__Ascomycota; c__unidentified; o__unidentified; f__unidentified; g__unidentified; s__Ascomycota_sp
869	0	0	0	0	0	0	0	0	0	0	1	0	1	k__Fungi; p__Ascomycota; c__unidentified; o__unidentified; f__unidentified; g__unidentified; s__Ascomycota_sp
829	0	0	0	0	0	0	0	0	0	0	1	0	1	k__Fungi; p__unidentified; c__unidentified; o__unidentified; f__unidentified; g__unidentified; s__Fungi_sp
710	0	0	0	0	0	0	0	0	0	1	0	0	1	k__Fungi; p__Ascomycota; c__Eurotiomycetes; o__Chaetothyriales; f__Chaetothyriaceae; g__Cyphellophora; s__Cyphellophora_laciniata
382	0	0	0	0	0	0	0	0	0	1	0	0	1	k__Protista; p__Cercozoa; c__unidentified; o__unidentified; f__unidentified; g__unidentified; s__Cercozoa_sp
711	0	0	0	0	0	0	0	0	0	0	0	1	1	k__Fungi; p__Ascomycota; c__Dothideomycetes; o__Pleosporales; f__Pleosporaceae; g__Dendryphion; s__Dendryphion_nanum
383	0	0	0	0	0	0	0	0	0	1	0	0	1	k__Fungi; p__unidentified; c__unidentified; o__unidentified; f__unidentified; g__unidentified; s__Fungi_sp
753	0	0	0	0	0	0	0	0	0	0	1	0	1	k__Fungi; p__Basidiomycota; c__Agaricomycetes; o__Cantharellales; f__Ceratobasidiaceae; g__unidentified; s__Ceratobasidiaceae_sp
712	0	0	0	0	0	0	0	0	0	1	0	0	1	k__Fungi; p__Ascomycota; c__Sordariomycetes; o__Hypocreales; f__Hypocreales_fam_Incertae_sedis; g__Acremonium; s__Acremonium_nepalense
343	0	0	0	0	0	0	0	0	0	0	0	1	1	k__Fungi; p__Ascomycota; c__Dothideomycetes; o__Pleosporales; f__Pleosporales_fam_Incertae_sedis; g__Pyrenochaeta; s__Pyrenochaeta_sp
795	0	0	0	0	0	0	0	0	0	0	1	0	1	k__Fungi; p__Ascomycota; c__Dothideomycetes; o__Pleosporales; f__Teichosporaceae; g__unidentified; s__Teichosporaceae_sp
713	0	0	0	0	0	0	0	0	0	0	0	1	1	k__Fungi; p__unidentified; c__unidentified; o__unidentified; f__unidentified; g__unidentified; s__Fungi_sp
714	0	0	0	0	0	0	0	0	0	0	0	1	1	k__Fungi; p__Ascomycota; c__Sordariomycetes; o__Hypocreales; f__Hypocreaceae; g__Trichoderma; s__Trichoderma_longibrachiatum
756	0	0	0	0	0	0	0	0	0	0	1	0	1	k__Fungi; p__unidentified; c__unidentified; o__unidentified; f__unidentified; g__unidentified; s__Fungi_sp
798	0	0	0	0	0	0	0	0	0	0	1	0	1	k__Fungi; p__unidentified; c__unidentified; o__unidentified; f__unidentified; g__unidentified; s__Fungi_sp
758	0	0	0	0	0	0	0	0	0	1	0	0	1	k__Fungi; p__Ascomycota; c__Sordariomycetes; o__Microascales; f__Microascaceae; g__Pithoascus; s__Pithoascus_nidicola
719	0	0	0	0	0	0	0	0	0	0	0	1	1	k__Protista; p__Cercozoa; c__unidentified; o__unidentified; f__unidentified; g__unidentified; s__Cercozoa_sp
681	0	0	0	0	0	0	0	0	0	0	1	0	1	k__Fungi; p__Ascomycota; c__unidentified; o__unidentified; f__unidentified; g__unidentified; s__Ascomycota_sp
640	0	0	0	0	0	0	0	0	0	1	0	0	1	k__Fungi; p__Basidiomycota; c__Agaricomycetes; o__Sebacinales; f__Sebacinaceae; g__Sebacina; s__Sebacina_sp
230	0	1	0	0	0	0	0	0	0	0	0	0	1	k__Fungi; p__Ascomycota; c__Eurotiomycetes; o__Eurotiales; f__Trichocomaceae; g__unidentified; s__Trichocomaceae_sp
600	0	0	0	0	0	0	0	0	0	1	0	0	1	k__Fungi; p__Rozellomycota; c__unidentified; o__unidentified; f__unidentified; g__unidentified; s__Rozellomycota_sp
642	0	0	0	0	0	0	0	0	0	1	0	0	1	k__Fungi; p__Ascomycota; c__Sordariomycetes; o__unidentified; f__unidentified; g__unidentified; s__Sordariomycetes_sp
232	0	1	0	0	0	0	0	0	0	0	0	0	1	k__Fungi; p__Ascomycota; c__Leotiomycetes; o__unidentified; f__unidentified; g__unidentified; s__Leotiomycetes_sp
684	0	0	0	0	0	0	0	0	0	1	0	0	1	k__Fungi; p__Ascomycota; c__unidentified; o__unidentified; f__unidentified; g__unidentified; s__Ascomycota_sp
234	0	1	0	0	0	0	0	0	0	0	0	0	1	k__Fungi; p__Ascomycota; c__Leotiomycetes; o__Helotiales; f__unidentified; g__unidentified; s__Helotiales_sp
604	0	0	0	0	0	0	0	0	0	1	0	0	1	k__Fungi; p__Ascomycota; c__unidentified; o__unidentified; f__unidentified; g__unidentified; s__Ascomycota_sp
276	0	0	1	0	0	0	0	0	0	0	0	0	1	k__Fungi; p__unidentified; c__unidentified; o__unidentified; f__unidentified; g__unidentified; s__Fungi_sp
236	0	1	0	0	0	0	0	0	0	0	0	0	1	k__Fungi; p__Ascomycota; c__Sordariomycetes; o__Diaporthales; f__Togniniaceae; g__Phaeoacremonium; s__Phaeoacremonium_sp
647	0	0	0	0	0	0	0	0	0	1	0	0	1	k__Fungi; p__unidentified; c__unidentified; o__unidentified; f__unidentified; g__unidentified; s__Fungi_sp
237	0	1	0	0	0	0	0	0	0	0	0	0	1	k__Fungi; p__Ascomycota; c__Eurotiomycetes; o__Eurotiales; f__Trichocomaceae; g__Penicillium; s__Penicillium_sclerotiorum
607	0	0	0	0	0	0	0	0	0	0	1	0	1	k__Fungi; p__Ascomycota; c__Eurotiomycetes; o__Onygenales; f__Onygenaceae; g__Aphanoascus; s__Aphanoascus_durus
609	0	0	0	0	0	0	0	0	0	0	0	1	1	k__Fungi; p__Ascomycota; c__Sordariomycetes; o__Hypocreales; f__Nectriaceae; g__Volutella; s__Volutella_consors
50	0	0	0	0	0	0	0	0	1	0	0	0	1	k__Fungi; p__Ascomycota; c__Leotiomycetes; o__Helotiales; f__unidentified; g__unidentified; s__Helotiales_sp
941	0	0	0	0	0	0	0	0	0	0	0	1	1	k__Fungi; p__Ascomycota; c__Saccharomycetes; o__Saccharomycetales; f__Saccharomycetales_fam_Incertae_sedis; g__Debaryomyces; s__Debaryomyces_udenii
95	0	0	0	0	0	0	0	0	0	0	1	0	1	k__Fungi; p__Ascomycota; c__Dothideomycetes; o__Pleosporales; f__Cucurbitariaceae; g__Pyrenochaetopsis; s__Pyrenochaetopsis_leptospora
163	0	0	0	0	0	1	0	0	0	0	0	0	1	k__Fungi; p__Ascomycota; c__Pezizomycotina_cls_Incertae_sedis; o__Pezizomycotina_ord_Incertae_sedis; f__Pezizomycotina_fam_Incertae_sedis; g__Knufia; s__Knufia_perforans
574	0	0	0	0	0	0	0	0	0	1	0	0	1	k__Fungi; p__unidentified; c__unidentified; o__unidentified; f__unidentified; g__unidentified; s__Fungi_sp
164	0	0	0	0	0	1	0	0	0	0	0	0	1	k__Fungi; p__Ascomycota; c__Eurotiomycetes; o__Eurotiales; f__Trichocomaceae; g__Penicillium; s__Penicillium_abidjanum
944	0	0	0	0	0	0	0	0	0	0	0	1	1	k__Fungi; p__Basidiomycota; c__Agaricomycetes; o__Sebacinales; f__Sebacinaceae; g__Sebacina; s__Sebacina_sp
946	0	0	0	0	0	0	0	0	0	0	0	1	1	k__Fungi; p__Ascomycota; c__unidentified; o__unidentified; f__unidentified; g__unidentified; s__Ascomycota_sp
905	0	0	0	0	0	0	0	0	0	0	0	1	1	k__Fungi; p__Basidiomycota; c__Agaricomycetes; o__Agaricales; f__Pluteaceae; g__Pluteus; s__Pluteus_plautus
947	0	0	0	0	0	0	0	0	0	0	0	1	1	k__Fungi; p__Chytridiomycota; c__Chytridiomycetes; o__Rhizophydiales; f__Alphamycetaceae; g__Betamyces; s__Betamyces_americae-meridionalis
906	0	0	0	0	0	0	0	0	0	0	0	1	1	k__Fungi; p__Ascomycota; c__unidentified; o__unidentified; f__unidentified; g__unidentified; s__Ascomycota_sp
537	0	0	0	0	0	0	0	0	0	0	1	0	1	k__Fungi; p__Ascomycota; c__Sordariomycetes; o__Xylariales; f__Clypeosphaeriaceae; g__Clypeosphaeria; s__Clypeosphaeria_mamillana
168	0	0	0	0	1	0	0	0	0	0	0	0	1	k__Fungi; p__Ascomycota; c__Eurotiomycetes; o__Chaetothyriales; f__Herpotrichiellaceae; g__unidentified; s__Herpotrichiellaceae_sp
579	0	0	0	0	0	0	0	0	0	1	0	0	1	k__Fungi; p__Ascomycota; c__Leotiomycetes; o__Helotiales; f__Helotiales_fam_Incertae_sedis; g__Tetracladium; s__Tetracladium_sp
871	0	0	0	0	0	0	0	0	0	0	0	1	1	k__Fungi; p__unidentified; c__unidentified; o__unidentified; f__unidentified; g__unidentified; s__Fungi_sp
830	0	0	0	0	0	0	0	0	0	0	1	0	1	k__Fungi; p__Ascomycota; c__Eurotiomycetes; o__Chaetothyriales; f__Herpotrichiellaceae; g__Capronia; s__Capronia_fungicola
876	0	0	0	0	0	0	0	0	0	0	1	0	1	k__Fungi; p__Zygomycota; c__Zygomycota_cls_Incertae_sedis; o__Basidiobolales; f__Basidiobolaceae; g__Schizangiella; s__Schizangiella_sp
835	0	0	0	0	0	0	0	0	0	0	1	0	1	k__Fungi; p__unidentified; c__unidentified; o__unidentified; f__unidentified; g__unidentified; s__Fungi_sp
466	0	0	0	0	0	0	0	0	0	1	0	0	1	k__Fungi; p__Basidiomycota; c__Agaricomycetes; o__Agaricales; f__Niaceae; g__Flagelloscypha; s__Flagelloscypha_minutissima
838	0	0	0	0	0	0	0	0	0	0	1	0	1	k__Fungi; p__Ascomycota; c__Pezizomycotina_cls_Incertae_sedis; o__Pezizomycotina_ord_Incertae_sedis; f__Pezizomycotina_fam_Incertae_sedis; g__Mycofalcella; s__Mycofalcella_calcarata
839	0	0	0	0	0	0	0	0	0	0	1	0	1	k__Fungi; p__Zygomycota; c__Entomophthoromycotina_cls_Incertae_sedis; o__Entomophthorales; f__Entomophthoraceae; g__unidentified; s__Entomophthoraceae_sp
429	0	0	0	0	0	0	0	0	0	0	1	0	1	k__Fungi; p__Ascomycota; c__unidentified; o__unidentified; f__unidentified; g__unidentified; s__Ascomycota_sp
392	0	0	0	0	0	0	0	0	0	0	0	1	1	k__Fungi; p__Ascomycota; c__Eurotiomycetes; o__Eurotiales; f__Trichocomaceae; g__Penicillium; s__Penicillium_melinii
721	0	0	0	0	0	0	0	0	0	0	1	0	1	k__Fungi; p__unidentified; c__unidentified; o__unidentified; f__unidentified; g__unidentified; s__Fungi_sp
396	0	0	0	0	0	0	0	0	0	1	0	0	1	k__Fungi; p__unidentified; c__unidentified; o__unidentified; f__unidentified; g__unidentified; s__Fungi_sp
725	0	0	0	0	0	0	0	0	0	0	1	0	1	k__Fungi; p__unidentified; c__unidentified; o__unidentified; f__unidentified; g__unidentified; s__Fungi_sp
398	0	0	0	0	0	0	0	0	0	1	0	0	1	k__Fungi; p__Ascomycota; c__Pezizomycotina_cls_Incertae_sedis; o__Pezizomycotina_ord_Incertae_sedis; f__Pezizomycotina_fam_Incertae_sedis; g__Cordana; s__Cordana_bisbyi
727	0	0	0	0	0	0	0	0	0	0	1	0	1	k__Fungi; p__Rozellomycota; c__unidentified; o__unidentified; f__unidentified; g__unidentified; s__Rozellomycota_sp
728	0	0	0	0	0	0	0	0	0	1	0	0	1	k__Fungi; p__Ascomycota; c__Pezizomycotina_cls_Incertae_sedis; o__Pezizomycotina_ord_Incertae_sedis; f__Pezizomycotina_fam_Incertae_sedis; g__Bactrodesmiastrum; s__Bactrodesmiastrum_obovatum
729	0	0	0	0	0	0	0	0	0	0	1	0	1	k__Fungi; p__unidentified; c__unidentified; o__unidentified; f__unidentified; g__unidentified; s__Fungi_sp
240	0	1	0	0	0	0	0	0	0	0	0	0	1	k__Fungi; p__Basidiomycota; c__Agaricomycetes; o__Atheliales; f__Atheliaceae; g__Amphinema; s__Amphinema_sp
692	0	0	0	0	0	0	0	0	0	1	0	0	1	k__Fungi; p__Ascomycota; c__Sordariomycetes; o__Chaetosphaeriales; f__Chaetosphaeriaceae; g__Chaetosphaeria; s__Chaetosphaeria_sp
610	0	0	0	0	0	0	0	0	0	1	0	0	1	k__Fungi; p__Ascomycota; c__unidentified; o__unidentified; f__unidentified; g__unidentified; s__Ascomycota_sp
693	0	0	0	0	0	0	0	0	0	1	0	0	1	k__Fungi; p__Ascomycota; c__Sordariomycetes; o__Hypocreales; f__Nectriaceae; g__unidentified; s__Nectriaceae_sp
694	0	0	0	0	0	0	0	0	0	0	1	0	1	k__Fungi; p__Ascomycota; c__Dothideomycetes; o__Pleosporales; f__unidentified; g__unidentified; s__Pleosporales_sp
695	0	0	0	0	0	0	0	0	0	0	0	1	1	k__Fungi; p__Ascomycota; c__Eurotiomycetes; o__Onygenales; f__Arthrodermataceae; g__Ctenomyces; s__Ctenomyces_serratus
286	0	0	1	0	0	0	0	0	0	0	0	0	1	k__Fungi; p__unidentified; c__unidentified; o__unidentified; f__unidentified; g__unidentified; s__Fungi_sp
657	0	0	0	0	0	0	0	0	0	1	0	0	1	k__unidentified; p__unidentified; c__unidentified; o__unidentified; f__unidentified; g__unidentified;
699	0	0	0	0	0	0	0	0	0	0	0	1	1	k__Fungi; p__Ascomycota; c__Dothideomycetes; o__Pleosporales; f__unidentified; g__unidentified; s__Pleosporales_sp
658	0	0	0	0	0	0	0	0	0	1	0	0	1	k__Fungi; p__unidentified; c__unidentified; o__unidentified; f__unidentified; g__unidentified; s__Fungi_sp
249	0	1	0	0	0	0	0	0	0	0	0	0	1	k__Fungi; p__Ascomycota; c__unidentified; o__unidentified; f__unidentified; g__unidentified; s__Ascomycota_sp
580	0	0	0	0	0	0	0	0	0	0	1	0	1	k__Fungi; p__Ascomycota; c__Sordariomycetes; o__Sordariales; f__Lasiosphaeriaceae; g__Cercophora; s__Cercophora_mirabilis
991	0	0	0	0	0	0	0	0	0	0	0	1	1	k__Fungi; p__Ascomycota; c__Saccharomycetes; o__Saccharomycetales; f__Saccharomycetales_fam_Incertae_sedis; g__Cyberlindnera; s__Cyberlindnera_sargentensis
950	0	0	0	0	0	0	0	0	0	0	0	1	1	k__Fungi; p__Ascomycota; c__Sordariomycetes; o__Hypocreales; f__Clavicipitaceae; g__unidentified; s__Clavicipitaceae_sp
951	0	0	0	0	0	0	0	0	0	0	0	1	1	k__Fungi; p__Ascomycota; c__Dothideomycetes; o__Capnodiales; f__unidentified; g__unidentified; s__Capnodiales_sp
910	0	0	0	0	0	0	0	0	0	0	0	1	1	k__Fungi; p__Ascomycota; c__Sordariomycetes; o__Hypocreales; f__Nectriaceae; g__Thelonectria; s__Thelonectria_lucida
63	0	0	0	0	0	0	0	0	1	0	0	0	1	k__Fungi; p__Basidiomycota; c__Agaricomycetes; o__Cantharellales; f__Clavulinaceae; g__Clavulina; s__Clavulina_sp
131	0	0	0	1	0	0	0	0	0	0	0	0	1	k__Fungi; p__Ascomycota; c__Leotiomycetes; o__Helotiales; f__unidentified; g__unidentified; s__Helotiales_sp
993	0	0	0	0	0	0	0	0	0	0	0	1	1	k__Fungi; p__Ascomycota; c__Dothideomycetes; o__Pleosporales; f__Lophiostomataceae; g__Lophiostoma; s__Lophiostoma_sp
994	0	0	0	0	0	0	0	0	0	0	0	1	1	k__Fungi; p__Basidiomycota; c__Agaricomycetes; o__Agaricales; f__Cortinariaceae; g__Cortinarius; s__Cortinarius_lebretonii
584	0	0	0	0	0	0	0	0	0	0	0	1	1	k__Fungi; p__Ascomycota; c__Saccharomycetes; o__Saccharomycetales; f__unidentified; g__unidentified; s__Saccharomycetales_sp
24	0	0	0	0	0	0	0	0	0	0	1	0	1	k__Fungi; p__Ascomycota; c__Sordariomycetes; o__Sordariales; f__Chaetomiaceae; g__unidentified; s__Chaetomiaceae_sp
133	0	0	0	1	0	0	0	0	0	0	0	0	1	k__Fungi; p__Ascomycota; c__Sordariomycetes; o__Hypocreales; f__Ophiocordycipitaceae; g__unidentified; s__Ophiocordycipitaceae_sp
954	0	0	0	0	0	0	0	0	0	0	0	1	1	k__Fungi; p__unidentified; c__unidentified; o__unidentified; f__unidentified; g__unidentified; s__Fungi_sp
25	0	0	0	0	0	0	1	0	0	0	0	0	1	k__Fungi; p__unidentified; c__unidentified; o__unidentified; f__unidentified; g__unidentified; s__Fungi_sp
997	0	0	0	0	0	0	0	0	0	0	0	1	1	k__Fungi; p__unidentified; c__unidentified; o__unidentified; f__unidentified; g__unidentified; s__Fungi_sp
915	0	0	0	0	0	0	0	0	0	0	0	1	1	k__Fungi; p__Ascomycota; c__Sordariomycetes; o__Pleurotheciales; f__Pleurotheciaceae; g__unidentified; s__Pleurotheciaceae_sp
587	0	0	0	0	0	0	0	0	0	1	0	0	1	k__Fungi; p__Ascomycota; c__Sordariomycetes; o__Xylariales; f__Hyponectriaceae; g__unidentified; s__Hyponectriaceae_sp
505	0	0	0	0	0	0	0	0	0	0	1	0	1	k__Fungi; p__Ascomycota; c__Sordariomycetes; o__Sordariales; f__Chaetomiaceae; g__unidentified; s__Chaetomiaceae_sp
916	0	0	0	0	0	0	0	0	0	0	0	1	1	k__Fungi; p__Ascomycota; c__Sordariomycetes; o__Hypocreales; f__Nectriaceae; g__unidentified; s__Nectriaceae_sp
917	0	0	0	0	0	0	0	0	0	0	0	1	1	k__Fungi; p__Ascomycota; c__Leotiomycetes; o__Helotiales; f__Helotiales_fam_Incertae_sedis; g__Scytalidium; s__Scytalidium_sp
589	0	0	0	0	0	0	0	0	0	1	0	0	1	k__Fungi; p__Basidiomycota; c__Agaricomycetes; o__Agaricales; f__Entolomataceae; g__Rhodocybe; s__Rhodocybe_gemina
918	0	0	0	0	0	0	0	0	0	0	0	1	1	k__Fungi; p__Ascomycota; c__Orbiliomycetes; o__Orbiliales; f__Orbiliaceae; g__unidentified; s__Orbiliaceae_sp
509	0	0	0	0	0	0	0	0	0	0	0	1	1	k__Fungi; p__Ascomycota; c__unidentified; o__unidentified; f__unidentified; g__unidentified; s__Ascomycota_sp
