# Supplementary material for: Dynamics of fungal communities during Gastrodia elata growth
Source: BMC Microbiol. 2019 Jul 10;19:158. doi: 10.1186/s12866-019-1501-z (PMC6617676; doi:10.1186/s12866-019-1501-z)
Supplement: Supplementary file 5 — Table S4. Venn diagram for OTUs distribution. (XLSX 18 kb) [file 12866_2019_1501_MOESM5_ESM.xlsx]

## Sheet: Sheet1
P	M	B	S	P&M	P&B	P&S	M&B	M&S	B&S	P&M&B	P&M&S	P&B&S	M&B&S	P&M&B&S
OTU245	OTU148	OTU32	OTU937	OTU138	OTU34	OTU243	OTU9	OTU800	OTU3	OTU10	OTU71	OTU31	OTU2	OTU99
OTU244	OTU146	OTU50	OTU939	OTU141	OTU29	OTU341		OTU83	OTU36	OTU6	OTU70	OTU39		OTU49
OTU249	OTU144	OTU19	OTU938	OTU130	OTU17	OTU145		OTU91	OTU20	OTU62	OTU73	OTU21		OTU8
OTU248	OTU143	OTU33	OTU933	OTU87	OTU7	OTU238		OTU96	OTU18	OTU38	OTU153	OTU228		OTU22
OTU247	OTU150	OTU11	OTU932	OTU86		OTU264		OTU149	OTU48		OTU78	OTU14		OTU5
OTU246	OTU151	OTU63	OTU935	OTU111		OTU465		OTU136	OTU45		OTU77	OTU4		OTU15
OTU147	OTU137	OTU44	OTU934	OTU114		OTU274		OTU139	OTU46		OTU100			OTU1
OTU152	OTU133	OTU23	OTU931	OTU117		OTU290		OTU124			OTU101			OTU12
OTU251	OTU140	OTU25	OTU930	OTU92		OTU108		OTU123			OTU35
OTU252	OTU89		OTU732	OTU69		OTU176		OTU125			OTU61
OTU250	OTU82		OTU733	OTU156		OTU178		OTU169			OTU67
OTU232	OTU131		OTU739			OTU909		OTU173			OTU66
OTU231	OTU85		OTU735			OTU277		OTU158			OTU167
OTU234	OTU115		OTU737			OTU281		OTU161			OTU51
OTU233	OTU93		OTU949			OTU68		OTU770			OTU81
OTU236	OTU98		OTU947			OTU283		OTU72			OTU80
OTU235	OTU97		OTU946			OTU285		OTU75			OTU59
OTU237	OTU74		OTU945			OTU284		OTU76			OTU56
OTU239	OTU103		OTU944			OTU186		OTU107			OTU84
OTU142	OTU104		OTU942			OTU182					OTU55
OTU240	OTU79		OTU941			OTU54					OTU16
OTU269	OTU105		OTU802			OTU225					OTU313
OTU268	OTU106		OTU807			OTU220					OTU43
OTU267	OTU168		OTU806			OTU221					OTU94
OTU266	OTU155		OTU805			OTU160					OTU90
OTU128	OTU157		OTU804
OTU273	OTU159		OTU604
OTU271	OTU40		OTU743
OTU272	OTU162		OTU744
OTU270	OTU164		OTU808
OTU199	OTU163		OTU602
OTU198			OTU809
OTU257			OTU742
OTU259			OTU608
OTU255			OTU609
OTU260			OTU607
OTU261			OTU749
OTU262			OTU600
OTU263			OTU747
OTU189			OTU601
OTU187			OTU748
OTU188			OTU745
OTU288			OTU746
OTU289			OTU910
OTU286			OTU913
OTU287			OTU915
OTU292			OTU917
OTU206			OTU916
OTU291			OTU815
OTU207			OTU817
OTU208			OTU811
OTU209			OTU619
OTU296			OTU613
OTU295			OTU819
OTU294			OTU614
OTU293			OTU710
OTU197			OTU615
OTU196			OTU711
OTU195			OTU616
OTU200			OTU918
OTU194			OTU712
OTU201			OTU610
OTU193			OTU713
OTU202			OTU714
OTU192			OTU611
OTU203			OTU715
OTU204			OTU718
OTU109			OTU719
OTU191			OTU924
OTU205			OTU923
OTU190			OTU927
OTU177			OTU925
OTU179			OTU829
OTU275			OTU828
OTU276			OTU827
OTU278			OTU826
OTU280			OTU920
OTU282			OTU825
OTU184			OTU822
OTU183			OTU505
OTU185			OTU506
OTU180			OTU628
OTU181			OTU503
OTU230			OTU504
OTU165			OTU629
OTU58			OTU509
OTU57			OTU721
OTU224			OTU626
OTU226			OTU95
OTU227			OTU627
OTU175			OTU507
OTU222			OTU624
OTU223			OTU720
OTU172			OTU508
OTU154			OTU725
OTU965			OTU622
OTU42			OTU726
OTU219			OTU623
OTU217			OTU723
OTU218			OTU621
OTU215			OTU729
OTU216			OTU501
OTU213			OTU502
OTU214			OTU727
OTU211			OTU728
OTU212			OTU500
OTU210			OTU973
			OTU834
			OTU835
			OTU975
			OTU837
			OTU838
			OTU839
			OTU971
			OTU830
			OTU831
			OTU832
			OTU846
			OTU844
			OTU848
			OTU849
			OTU843
			OTU709
			OTU708
			OTU707
			OTU706
			OTU703
			OTU702
			OTU700
			OTU859
			OTU950
			OTU951
			OTU856
			OTU858
			OTU954
			OTU851
			OTU852
			OTU854
			OTU850
			OTU963
			OTU868
			OTU869
			OTU964
			OTU961
			OTU962
			OTU867
			OTU968
			OTU865
			OTU862
			OTU966
			OTU863
			OTU861
			OTU907
			OTU903
			OTU904
			OTU905
			OTU906
			OTU134
			OTU129
			OTU1000
			OTU121
			OTU126
			OTU110
			OTU112
			OTU396
			OTU397
			OTU398
			OTU399
			OTU394
			OTU997
			OTU395
			OTU994
			OTU392
			OTU393
			OTU390
			OTU993
			OTU391
			OTU991
			OTU490
			OTU493
			OTU492
			OTU487
			OTU486
			OTU484
			OTU489
			OTU488
			OTU389
			OTU388
			OTU386
			OTU381
			OTU382
			OTU383
			OTU384
			OTU380
			OTU480
			OTU481
			OTU482
			OTU483
			OTU599
			OTU474
			OTU598
			OTU473
			OTU476
			OTU478
			OTU595
			OTU597
			OTU596
			OTU479
			OTU379
			OTU378
			OTU375
			OTU377
			OTU376
			OTU372
			OTU373
			OTU370
			OTU371
			OTU171
			OTU366
			OTU170
			OTU365
			OTU364
			OTU363
			OTU174
			OTU369
			OTU368
			OTU367
			OTU360
			OTU361
			OTU362
			OTU297
			OTU298
			OTU299
			OTU496
			OTU495
			OTU498
			OTU497
			OTU353
			OTU352
			OTU355
			OTU354
			OTU357
			OTU356
			OTU359
			OTU358
			OTU448
			OTU346
			OTU449
			OTU347
			OTU348
			OTU569
			OTU342
			OTU343
			OTU30
			OTU344
			OTU565
			OTU440
			OTU566
			OTU441
			OTU567
			OTU442
			OTU568
			OTU561
			OTU349
			OTU444
			OTU445
			OTU563
			OTU446
			OTU564
			OTU447
			OTU764
			OTU571
			OTU766
			OTU765
			OTU570
			OTU450
			OTU351
			OTU350
			OTU767
			OTU695
			OTU439
			OTU336
			OTU337
			OTU693
			OTU334
			OTU437
			OTU694
			OTU438
			OTU335
			OTU699
			OTU332
			OTU333
			OTU330
			OTU558
			OTU697
			OTU698
			OTU331
			OTU431
			OTU556
			OTU557
			OTU432
			OTU554
			OTU430
			OTU555
			OTU552
			OTU435
			OTU553
			OTU436
			OTU338
			OTU433
			OTU550
			OTU551
			OTU434
			OTU755
			OTU560
			OTU754
			OTU753
			OTU893
			OTU24
			OTU891
			OTU758
			OTU897
			OTU896
			OTU28
			OTU757
			OTU756
			OTU895
			OTU687
			OTU320
			OTU321
			OTU890
			OTU322
			OTU323
			OTU324
			OTU684
			OTU325
			OTU326
			OTU685
			OTU466
			OTU327
			OTU584
			OTU467
			OTU468
			OTU329
			OTU469
			OTU587
			OTU588
			OTU463
			OTU589
			OTU464
			OTU790
			OTU791
			OTU470
			OTU781
			OTU472
			OTU784
			OTU471
			OTU591
			OTU590
			OTU888
			OTU593
			OTU787
			OTU884
			OTU692
			OTU887
			OTU886
			OTU691
			OTU881
			OTU13
			OTU310
			OTU677
			OTU678
			OTU311
			OTU675
			OTU676
			OTU314
			OTU315
			OTU312
			OTU459
			OTU671
			OTU672
			OTU574
			OTU457
			OTU318
			OTU458
			OTU319
			OTU575
			OTU455
			OTU316
			OTU572
			OTU456
			OTU317
			OTU573
			OTU453
			OTU579
			OTU454
			OTU780
			OTU451
			OTU576
			OTU452
			OTU577
			OTU461
			OTU773
			OTU772
			OTU460
			OTU582
			OTU777
			OTU581
			OTU879
			OTU580
			OTU774
			OTU876
			OTU681
			OTU875
			OTU779
			OTU778
			OTU871
			OTU669
			OTU522
			OTU521
			OTU668
			OTU309
			OTU524
			OTU523
			OTU306
			OTU401
			OTU305
			OTU400
			OTU308
			OTU520
			OTU307
			OTU402
			OTU661
			OTU302
			OTU405
			OTU529
			OTU660
			OTU404
			OTU301
			OTU407
			OTU304
			OTU663
			OTU406
			OTU303
			OTU662
			OTU526
			OTU409
			OTU665
			OTU408
			OTU525
			OTU664
			OTU528
			OTU300
			OTU666
			OTU513
			OTU658
			OTU511
			OTU657
			OTU510
			OTU652
			OTU651
			OTU60
			OTU518
			OTU656
			OTU516
			OTU64
			OTU515
			OTU653
			OTU65
			OTU798
			OTU796
			OTU795
			OTU792
			OTU540
			OTU423
			OTU422
			OTU425
			OTU424
			OTU647
			OTU544
			OTU543
			OTU649
			OTU546
			OTU420
			OTU648
			OTU545
			OTU548
			OTU642
			OTU547
			OTU645
			OTU52
			OTU429
			OTU641
			OTU640
			OTU428
			OTU414
			OTU531
			OTU413
			OTU412
			OTU639
			OTU411
			OTU535
			OTU410
			OTU534
			OTU636
			OTU533
			OTU635
			OTU532
			OTU634
			OTU539
			OTU538
			OTU537
			OTU632
			OTU536
			OTU631
			OTU419
			OTU418
			OTU630
			OTU417
			OTU416
			OTU415
